# Supplementary material for: Rare but specific: 5-bp composite motifs define SMAD binding in BMP signaling
Source: BMC Biol. 2025 Mar 13;23:79. doi: 10.1186/s12915-025-02183-1 (PMC11907993; doi:10.1186/s12915-025-02183-1)
Supplement: Supplementary file 2 — Additional file 2: Table S1 SMAD1-bound peaks positive for SMAD-composite motifs. [file 12915_2025_2183_MOESM2_ESM.xlsx]

## Sheet: Sample Overview
	Sample name	publication	reference number GEO	reference number Chip Atlas
1	ATAC: HUAEC	Jatzlau et al. 2023	GSM7103571/2
2	pSMAD1/5/8:A375	Venkatesan et al. 2018	GSM2199948	SRX1845644.05
3	pSMAD1/5: MDA-MB-231	Ramachandran et al. 2018	GSM2429820	SRX2425863.05
4	SMAD1: CD34+ d0	Choudhuri et al. 2020	GSM1921309	SRX1397384.05
5	SMAD1: CD34+ d5	Choudhuri et al. 2020	GSM1921337	SRX1397412.05
6	SMAD1: hESC	Gunne-Braden et al. 2020	GSM3999732	SRX6639326.05
7	SMAD1: HUVEC	Morikawa et al. 2011	GSM684747
8	SMAD1:hFOB	Reichenbach et al. 2020	GSM5011995	SRX9808612.05
9	SMAD1:HPAEC	Morikawa et al. 2019	GSM2805410/11
10	SMAD1:lymphoblast	Trompouki et al. 2011	GSM722416	SRX097089.05
11	SMAD1:proerythroblasts	Trompouki et al. 2011	GSM722398	SRX100321.05
12	SMAD1:promonocyte	Trompouki et al. 2011	GSM722425	SRX097097.05

## Sheet: (GGCGCC)N5(GTCTG)
	Distance From Peak(sequence,strand,conservation)	Gene Name	Chr	Start	End	Strand	Peak Score	Focus Ratio/Region Size	Annotation	Detailed Annotation	Distance to TSS	Nearest PromoterID	Entrez ID	Nearest Unigene	Nearest Refseq	Nearest Ensembl	Gene Alias	Gene Description	Gene Type	CpG%	GC%
pSMAD1/5/8:A375	175(GGCGCCAGGCAGTCTG,+,0.00)	ID4	chr6	19804671	19804933	+	0	NA	Intergenic	CpG	-32568	NM_001546	3400	Hs.519601	NM_001546	ENSG00000172201	IDB4|bHLHb27	inhibitor of DNA binding 4, HLH protein	protein-coding	0.118321	0.730038
pSMAD1/5/8:A375	101(CAGACAGCCTGGCGCC,-,0.00)	ID3	chr1	23562347	23562485	+	0	NA	Intergenic	Intergenic	-2622	NM_002167	3399	Hs.76884	NM_002167	ENSG00000117318	HEIR-1|bHLHb25	inhibitor of DNA binding 3, HLH protein	protein-coding	0.036232	0.539568
SMAD1:proerythroblasts	1(GGCGCCACTCAGTCTG,+,0.00)	USP12-AS1	chr13	26983080	26983198	+	0	NA	Intergenic	Intergenic	-142394	NR_046547	100874070	Hs.524923	NR_046547		-	USP12 antisense RNA 1	ncRNA	0.016949	0.478992
SMAD1:lymphoblast	149(CAGACAGCGCGGCGCC,-,0.00)	PCAT14	chr22	23521783	23522026	+	370	NA	Intergenic	CpG	-16198	NR_109832	101978785	Hs.575107	NR_109832		-	prostate cancer associated transcript 14	ncRNA	0.139918	0.782787
SMAD1:lymphoblast	64(GGCGCCGATCAGTCTG,+,0.00)	RBM15-AS1	chr1	110330858	110330982	+	213	NA	intron (NR_036595, intron 1 of 3)	LTR2|LTR|ERV1	8251	NR_036595	440600	Hs.649375	NR_036595	ENSG00000227963	AS-RBM15	RBM15 antisense RNA 1	ncRNA	0.032258	0.52
SMAD1:lymphoblast	10(CAGACAGCCCGGCGCC,-,0.00)	MIR2054	chr4	126546292	126546421	+	106	NA	Intergenic	LTR2|LTR|ERV1	1039097	NR_031746	100302267		NR_031746	ENSG00000283550	hsa-mir-2054	microRNA 2054	ncRNA	0.03876	0.515385
SMAD1:lymphoblast	262(CAGACTTCGGGGCGCC,-,0.00)	SSBP2	chr5	81751291	81751583	+	306	NA	promoter-TSS (NM_012446)	promoter-TSS (NM_012446)	-184	NM_001256732	23635	Hs.102735	NM_012446	ENSG00000145687	HSPC116|SOSS-B2	single stranded DNA binding protein 2	protein-coding	0.092466	0.696246
SMAD1:lymphoblast	25(CAGACAGCCCGGCGCC,-,0.00)	MGAT1	chr5	180781943	180782177	+	747	NA	Intergenic	LTR2|LTR|ERV1	20988	NM_002406	4245	Hs.519818	NM_002406	ENSG00000131446	GLCNAC-TI|GLCT1|GLYT1|GNT-1|GNT-I|GnTI|MGAT	mannosyl (alpha-1,3-)-glycoprotein beta-1,2-N-acetylglucosaminyltransferase	protein-coding	0.051282	0.52766
SMAD1:lymphoblast	163(GGCGCCAGGCAGTCTG,+,0.00)	ID4	chr6	19804683	19804952	+	1881	NA	Intergenic	CpG	-32553	NM_001546	3400	Hs.519601	NM_001546	ENSG00000172201	IDB4|bHLHb27	inhibitor of DNA binding 4, HLH protein	protein-coding	0.122677	0.733333
SMAD1:lymphoblast	50(CAGACAGCCCGGCGCC,-,0.00)	LOC100131289	chr6	27773954	27774202	+	1092	NA	Intergenic	LTR2|LTR|ERV1	12334	NR_038929	100131289	Hs.200573	NR_038929		-	uncharacterized LOC100131289	ncRNA	0.020161	0.461847
SMAD1:lymphoblast	69(CAGACCCTCTGGCGCC,-,0.00)	S100A2	chr1	153568703	153568819	+	91	NA	Intergenic	Intergenic	-2931	NM_005978	6273	Hs.516484	NM_005978	ENSG00000196754	CAN19|S100L	S100 calcium binding protein A2	protein-coding	0.051724	0.606838
SMAD1:lymphoblast	188(GGCGCCGGGCTGTCTG,+,0.00)	MCM3	chr6	52304014	52304270	+	572	NA	Intergenic	LTR2|LTR|ERV1	-19261	NM_001270472	4172	Hs.179565	NM_002388	ENSG00000112118	HCC5|P1-MCM3|P1.h|RLFB	minichromosome maintenance complex component 3	protein-coding	0.023438	0.474708
SMAD1:lymphoblast	12(CAGACAGCCCGGCGCC,-,0.00)	MRPS24	chr7	43824598	43824775	+	669	NA	Intergenic	LTR2|LTR|ERV1	44860	NM_032014	64951	Hs.284286	NM_032014	ENSG00000062582	HSPC335|MRP-S24|S24mt|bMRP-47|bMRP47	mitochondrial ribosomal protein S24	protein-coding	0.033898	0.5
SMAD1:lymphoblast	93(CAGACTACGGGGCGCC,-,0.00)	FZD1	chr7	91264316	91264540	+	129	NA	promoter-TSS (NM_003505)	promoter-TSS (NM_003505)	-40	NM_003505	8321	Hs.94234	NM_003505	ENSG00000157240	-	frizzled class receptor 1	protein-coding	0.107143	0.68
SMAD1:lymphoblast	78(GGCGCCGGGCTGTCTG,+,0.00)	LINC01347	chr1	242892328	242892427	+	149	NA	Intergenic	LTR2|LTR|ERV1	209367	NR_029401	731275	Hs.722350	NR_029401	ENSG00000214837	-	long intergenic non-protein coding RNA 1347	ncRNA	0.040404	0.53
SMAD1:lymphoblast	4(CAGACAGCCCGGCGCC,-,0.00)	C1orf229	chr1	247127542	247127705	+	200	NA	intron (NM_001243740, intron 3 of 3)	LTR2|LTR|ERV1	-15206	NM_207401	388759	Hs.456511	NM_207401		-	chromosome 1 open reading frame 229	protein-coding	0.042945	0.542683
SMAD1:lymphoblast	129(GGCGCCGGGCTGTCTG,+,0.00)	ZNF124	chr1	247170752	247170900	+	179	NA	intron (NM_001297568, intron 1 of 3)	LTR2|LTR|ERV1	1191	NM_003431	7678	Hs.421238	NM_003431	ENSG00000196418	HZF-16|HZF16|ZK7	zinc finger protein 124	protein-coding	0.047297	0.530201
SMAD1:lymphoblast	42(CAGACAGCCCGGCGCC,-,0.00)	OIT3	chr10	72903956	72904181	+	378	NA	intron (NM_152635, intron 3 of 8)	LTR2|LTR|ERV1	10487	NM_152635	170392	Hs.8366	NM_152635	ENSG00000138315	LZP	oncoprotein induced transcript 3	protein-coding	0.031111	0.486726
SMAD1:lymphoblast	128(CAGACATCCGGGCGCC,-,0.00)	ID3	chr1	23554782	23555003	+	552	NA	Intergenic	CpG	4902	NM_002167	3399	Hs.76884	NM_002167	ENSG00000117318	HEIR-1|bHLHb25	inhibitor of DNA binding 3, HLH protein	protein-coding	0.140271	0.815315
SMAD1:lymphoblast	119(CAGACTGGCCGGCGCC,-,0.00)	ID3	chr1	23558368	23558615	+	911	NA	intron (NM_002167, intron 2 of 2)	CpG	1303	NM_002167	3399	Hs.76884	NM_002167	ENSG00000117318	HEIR-1|bHLHb25	inhibitor of DNA binding 3, HLH protein	protein-coding	0.080972	0.673387
SMAD1:lymphoblast	74(CAGACAGCCTGGCGCC,-,0.00)	ID3	chr1	23562374	23562564	+	372	NA	Intergenic	Intergenic	-2675	NM_002167	3399	Hs.76884	NM_002167	ENSG00000117318	HEIR-1|bHLHb25	inhibitor of DNA binding 3, HLH protein	protein-coding	0.063158	0.638743
SMAD1:lymphoblast	9(CAGACAGCCCGGCGCC,-,0.00)	MIR378F	chr1	23933278	23933423	+	167	NA	Intergenic	LTR2|LTR|ERV1	4280	NR_039615	100616492		NR_039615	ENSG00000264926	mir-378f	microRNA 378f	ncRNA	0.027586	0.493151
SMAD1:lymphoblast	177(GGCGCCAGGCTGTCTG,+,0.00)	RCC1	chr1	28525099	28525298	+	776	NA	intron (NM_001048194, intron 1 of 10)	LTR2|LTR|ERV1	6965	NM_001048195	1104	Hs.469723	NM_001269	ENSG00000180198	CHC1|RCC1-I|SNHG3-RCC1	regulator of chromosome condensation 1	protein-coding	0.040201	0.51
SMAD1:lymphoblast	161(GGCGCCGGGCTGTCTG,+,0.00)	OPRD1	chr1	28781412	28781600	+	158	NA	Intergenic	LTR2|LTR|ERV1	-30636	NM_000911	4985	Hs.372	NM_000911	ENSG00000116329	DOP|DOR|DOR1|OPRD	opioid receptor delta 1	protein-coding	0.037234	0.513228
SMAD1:lymphoblast	4(CAGACAGCCCGGCGCC,-,0.00)	NTS	chr12	85925471	85925607	+	178	NA	Intergenic	LTR2|LTR|ERV1	51244	NM_006183	4922	Hs.80962	NM_006183	ENSG00000133636	NMN-125|NN|NT|NT/N|NTS1	neurotensin	protein-coding	0.029412	0.481752
SMAD1:lymphoblast	9(CAGACTCGGCGGCGCC,-,0.00)	MIR620	chr12	115452041	115452199	+	316	NA	Intergenic	CpG	696534	NR_030351	693205		NR_030351	ENSG00000207967	MIRN620|hsa-mir-620	microRNA 620	ncRNA	0.170886	0.792453
SMAD1:lymphoblast	25(GGCGCCACTCAGTCTG,+,0.00)	USP12-AS1	chr13	26983056	26983256	+	454	NA	Intergenic	Intergenic	-142377	NR_046547	100874070	Hs.524923	NR_046547		-	USP12 antisense RNA 1	ncRNA	0.025	0.472637
SMAD1:lymphoblast	11(CAGACAGCCCGGCGCC,-,0.00)	CD70	chr19	6601753	6601887	+	223	NA	Intergenic	LTR2|LTR|ERV1	-10668	NM_001252	970	Hs.501497	NM_001252	ENSG00000125726	CD27-L|CD27L|CD27LG|LPFS3|TNFSF7|TNLG8A	CD70 molecule	protein-coding	0.037313	0.555556
SMAD1:lymphoblast	61(CAGACTGATTGGCGCC,-,0.00)	LOC100420587	chr19	28606445	28606715	+	1151	NA	intron (NR_110759, intron 5 of 9)	LTR2|LTR|ERV1	121114	NR_110759	100420587	Hs.569956	NR_110759	ENSG00000283403	-	SHC binding and spindle associated 1 pseudogene	pseudo	0.025926	0.479705
SMAD1:lymphoblast	133(GGCGCCGGGCTGTCTG,+,0.00)	HPN-AS1	chr19	35092624	35092812	+	431	NA	intron (NR_024561, intron 1 of 3)	LTR2|LTR|ERV1	13553	NR_024561	100128675	Hs.633989	NR_024561	ENSG00000227392	-	HPN antisense RNA 1	ncRNA	0.010638	0.444444
SMAD1:lymphoblast	48(GGCGCCGGGCTGTCTG,+,0.00)	NLRP7	chr19	54953469	54953597	+	136	NA	Intergenic	LTR2|LTR|ERV1	-6028	NM_206828	199713	Hs.351118	NM_139176	ENSG00000167634	CLR19.4|HYDM|NALP7|NOD12|PAN7|PYPAF3	NLR family pyrin domain containing 7	protein-coding	0.054688	0.596899
SMAD1:lymphoblast	171(GGCGCCAGAGAGTCTG,+,0.00)	ID2-AS1	chr2	8678771	8679038	+	1015	NA	TTS (NR_110153)	TTS (NR_110153)	2957	NR_110153	100506299	Hs.439031	NR_110153	ENSG00000235092	-	ID2 antisense RNA 1	ncRNA	0.164794	0.791045
SMAD1:promonocyte	73(CAGACTGATTGGCGCC,-,0.00)	LOC100420587	chr19	28606433	28606681	+	548	NA	intron (NR_110759, intron 5 of 9)	LTR2|LTR|ERV1	121137	NR_110759	100420587	Hs.569956	NR_110759	ENSG00000283403	-	SHC binding and spindle associated 1 pseudogene	pseudo	0.024194	0.461847
SMAD1:promonocyte	139(GGCGCCAGAGAGTCTG,+,0.00)	ID2-AS1	chr2	8678803	8678957	+	165	NA	TTS (NR_110153)	TTS (NR_110153)	2981	NR_110153	100506299	Hs.439031	NR_110153	ENSG00000235092	-	ID2 antisense RNA 1	ncRNA	0.136364	0.735484
SMAD1: hESC	168(GGCGCCAGGCAGTCTG,+,0.00)	ID4	chr6	19804678	19804983	+	673	NA	Intergenic	CpG	-32540	NM_001546	3400	Hs.519601	NM_001546	ENSG00000172201	IDB4|bHLHb27	inhibitor of DNA binding 4, HLH protein	protein-coding	0.131148	0.748366
SMAD1: hESC	91(GGCGCCTGGCTGTCTG,+,0.00)	MIR3193	chr20	31608543	31608695	+	301	NA	Intergenic	CpG	1433	NR_036161	100422904		NR_036161	ENSG00000264395	-	microRNA 3193	ncRNA	0.098684	0.679739
SMAD1: hESC	151(GGCGCCAGAGAGTCTG,+,0.00)	ID2-AS1	chr2	8678791	8679044	+	266	NA	TTS (NR_110153)	TTS (NR_110153)	2944	NR_110153	100506299	Hs.439031	NR_110153	ENSG00000235092	-	ID2 antisense RNA 1	ncRNA	0.150198	0.771654
SMAD1: hESC	21(GGCGCCGGAATGTCTG,+,0.00)	UBL7-AS1	chr15	74461302	74461430	+	186	NA	promoter-TSS (NM_001286742)	promoter-TSS (NM_001286742)	101	NR_038449	440288	Hs.611046	NR_038448	ENSG00000247240	-	UBL7 antisense RNA 1 (head to head)	ncRNA	0.070312	0.565891
SMAD1: hESC	28(GGCGCCCGCGGGTCTG,+,0.00)	MSX2	chr5	174720847	174721073	+	178	NA	Intergenic	Intergenic	-3612	NM_002449	4488	Hs.89404	NM_002449	ENSG00000120149	CRS2|FPP|HOX8|MSH|PFM|PFM1	msh homeobox 2	protein-coding	0.084071	0.616740
SMAD1: hESC	78(CAGACAGCCTGGCGCC,-,0.00)	ID3	chr1	23562370	23562502	+	165	NA	Intergenic	Intergenic	-2642	NM_002167	3399	Hs.76884	NM_002167	ENSG00000117318	HEIR-1|bHLHb25	inhibitor of DNA binding 3, HLH protein	protein-coding	0.045455	0.586466
SMAD1: hESC	2(CAGACAGTCTGGCGCC,-,0.00)	EPHA7	chr6	92847420	92847537	+	152	NA	Intergenic	LTR2|LTR|ERV1	572104	NM_001288630	2045	Hs.73962	NM_004440	ENSG00000135333	EHK-3|EHK3|EK11|HEK11	EPH receptor A7	protein-coding	0.025641	0.483051
SMAD1: hESC	119(CAGACAGCGCGGCGCC,-,0.00)	PCAT14	chr22	23521813	23521986	+	144	NA	Intergenic	CpG	-16203	NR_109832	101978785	Hs.575107	NR_109832		-	prostate cancer associated transcript 14	ncRNA	0.150289	0.793103
SMAD1: hESC	35(CAGACATCCGGGCGCC,-,0.00)	ID3	chr1	23554875	23554980	+	128	NA	Intergenic	CpG	4867	NM_002167	3399	Hs.76884	NM_002167	ENSG00000117318	HEIR-1|bHLHb25	inhibitor of DNA binding 3, HLH protein	protein-coding	0.123810	0.792453
SMAD1: hESC	94(GGCGCCGGGCTGTCTG,+,0.00)	MIR8067	chr15	62295440	62295572	+	118	NA	Intergenic	LTR2|LTR|ERV1	9228	NR_107034	102465869		NR_107034	ENSG00000277919	hsa-mir-8067	microRNA 8067	ncRNA	0.037879	0.488722
SMAD1:hFOB	183(GGCGCCAGGCAGTCTG,+,0.00)	ID4	chr6	19804663	19805054	+	367	NA	Intergenic	CpG	-32512	NM_001546	3400	Hs.519601	NM_001546	ENSG00000172201	IDB4|bHLHb27	inhibitor of DNA binding 4, HLH protein	protein-coding	0.12532	0.739796
SMAD1:hFOB	244(CAGACAGCGCGGCGCC,-,0.00)	PCAT14	chr22	23521688	23522079	+	198	NA	Intergenic	CpG	-16219	NR_109832	101978785	Hs.575107	NR_109832		-	prostate cancer associated transcript 14	ncRNA	0.117647	0.709184
pSMAD1/5: MDA-MB-231	233(GGCGCCAGGCAGTCTG,+,0.00)	ID4	chr6	19804613	19804930	+	1233	NA	Intergenic	CpG	-32599	NM_001546	3400	Hs.519601	NM_001546	ENSG00000172201	IDB4|bHLHb27	inhibitor of DNA binding 4, HLH protein	protein-coding	0.107256	0.685535
pSMAD1/5: MDA-MB-231	155(CAGACAGCCTGGCGCC,-,0.00)	ID3	chr1	23562293	23562557	+	618	NA	Intergenic	Intergenic	-2631	NM_002167	3399	Hs.76884	NM_002167	ENSG00000117318	HEIR-1|bHLHb25	inhibitor of DNA binding 3, HLH protein	protein-coding	0.041667	0.524528
pSMAD1/5: MDA-MB-231	135(GGCGCCTGGCTGTCTG,+,0.00)	MIR3193	chr20	31608499	31608796	+	461	NA	Intergenic	CpG	1461	NR_036161	100422904		NR_036161	ENSG00000264395	-	microRNA 3193	ncRNA	0.087542	0.711409
pSMAD1/5: MDA-MB-231	79(CAGACTGGCCGGCGCC,-,0.00)	ID3	chr1	23558408	23558615	+	363	NA	intron (NM_002167, intron 2 of 2)	CpG	1283	NM_002167	3399	Hs.76884	NM_002167	ENSG00000117318	HEIR-1|bHLHb25	inhibitor of DNA binding 3, HLH protein	protein-coding	0.082126	0.663462
pSMAD1/5: MDA-MB-231	53(GGCGCCTCCCTGTCTG,+,0.00)	FGGY	chr1	59427182	59427479	+	239	NA	intron (NM_001244714, intron 3 of 13)	intron (NM_001244714, intron 3 of 13)	-88299	NM_001278224	55277	Hs.444301	NM_018291	ENSG00000172456	-	FGGY carbohydrate kinase domain containing	protein-coding	0.020202	0.560403
pSMAD1/5: MDA-MB-231	32(GGCGCCACTCAGTCTG,+,0.00)	USP12-AS1	chr13	26983049	26983190	+	208	NA	Intergenic	Intergenic	-142414	NR_046547	100874070	Hs.524923	NR_046547		-	USP12 antisense RNA 1	ncRNA	0.028369	0.471831
pSMAD1/5: MDA-MB-231	87(GGCGCCTGGGAGTCTG,+,0.00)	THBS2	chr6	169425579	169425751	+	162	NA	Intergenic	Intergenic	-171551	NM_003247	7058	Hs.371147	NM_003247	ENSG00000186340	TSP2	thrombospondin 2	protein-coding	0.081395	0.768786
pSMAD1/5: MDA-MB-231	78(GGCGCCAGGCTGTCTG,+,0.00)	LIMCH1	chr4	41358680	41358861	+	135	NA	promoter-TSS (NM_001289124)	promoter-TSS (NM_001289124)	-837	NM_001289124	22998	Hs.335163	NM_014988	ENSG00000064042	LIMCH1A|LMO7B	LIM and calponin homology domains 1	protein-coding	0.01105	0.532967
pSMAD1/5: MDA-MB-231	56(GGCGCCGGAATGTCTG,+,0.00)	UBL7-AS1	chr15	74461267	74461427	+	114	NA	promoter-TSS (NM_001286742)	promoter-TSS (NM_001286742)	82	NR_038449	440288	Hs.611046	NR_038448	ENSG00000247240	-	UBL7 antisense RNA 1 (head to head)	ncRNA	0.06875	0.57764
pSMAD1/5: MDA-MB-231	135(CAGACTTCGGGGCGCC,-,0.00)	SSBP2	chr5	81751418	81751590	+	112	NA	promoter-TSS (NM_012446)	promoter-TSS (NM_012446)	-251	NM_001256734	23635	Hs.102735	NM_012446	ENSG00000145687	HSPC116|SOSS-B2	single stranded DNA binding protein 2	protein-coding	0.122093	0.745665
ATAC: HUAEC	257(CAGACTCGGCGGCGCC,-,0.00)	MIR620	chr12	115451793	115452193	+	0	NA	Intergenic	CpG	696661	NR_030351	693205		NR_030351	ENSG00000207967	MIRN620|hsa-mir-620	microRNA 620	ncRNA	0.17	0.810474
ATAC: HUAEC	177(GGCGCCCCCGCGTCTG,+,0.00)	SKIL	chr3	170356980	170357380	+	0	NA	promoter-TSS (NM_005414)	promoter-TSS (NM_005414)	-505	NM_005414	6498	Hs.536655	NM_005414	ENSG00000136603	SNO|SnoA|SnoI|SnoN	SKI like proto-oncogene	protein-coding	0.13	0.795511
ATAC: HUAEC	130(CAGACATCTGGGCGCC,-,0.00)	SIPA1L3	chr19	38044704	38045104	+	0	NA	intron (NM_015073, intron 2 of 21)	MIRb|SINE|MIR	137683	NM_015073	23094	Hs.655502	NM_015073	ENSG00000105738	CTRCT45|SPAL3|SPAR3	signal induced proliferation associated 1 like 3	protein-coding	0.0125	0.478803
SMAD1: HUVEC	196(GGCGCCAGGCAGTCTG,+,0.00)	ID4	chr6	19804650	19805082	+	1566	NA	Intergenic	CpG	-32504	NM_001546	3400	Hs.519601	NM_001546	ENSG00000172201	IDB4|bHLHb27	inhibitor of DNA binding 4, HLH protein	protein-coding	0.122685	0.729792
SMAD1: HUVEC	278(CAGACAGCGCGGCGCC,-,0.00)	PCAT14	chr22	23521654	23522092	+	790	NA	Intergenic	CpG	-16229	NR_109832	101978785	Hs.575107	NR_109832		-	prostate cancer associated transcript 14	ncRNA	0.114155	0.70615
SMAD1: HUVEC	157(GGCGCCTGGCTGTCTG,+,0.00)	MIR3193	chr20	31608477	31608887	+	530	NA	Intergenic	CpG	1496	NR_036161	100422904		NR_036161	ENSG00000264395	-	microRNA 3193	ncRNA	0.068293	0.654501
SMAD1: HUVEC	198(GGCGCCGGAATGTCTG,+,0.00)	UBL7-AS1	chr15	74461125	74461527	+	473	NA	promoter-TSS (NM_001286742)	promoter-TSS (NM_001286742)	61	NR_038448	440288	Hs.611046	NR_038448	ENSG00000247240	-	UBL7 antisense RNA 1 (head to head)	ncRNA	0.077114	0.615385
SMAD1: HUVEC	405(CAGACATCCGGGCGCC,-,0.00)	ID3	chr1	23554505	23555205	+	423	NA	Intergenic	CpG	4939	NM_002167	3399	Hs.76884	NM_002167	ENSG00000117318	HEIR-1|bHLHb25	inhibitor of DNA binding 3, HLH protein	protein-coding	0.105714	0.757489
SMAD1: HUVEC	187(GGCGCCAGAGAGTCTG,+,0.00)	ID2-AS1	chr2	8678755	8678993	+	366	NA	TTS (NR_110153)	TTS (NR_110153)	2987	NR_110153	100506299	Hs.439031	NR_110153	ENSG00000235092	-	ID2 antisense RNA 1	ncRNA	0.147059	0.778243
SMAD1: HUVEC	210(CAGACTTCGGGGCGCC,-,0.00)	SSBP2	chr5	81751343	81751881	+	294	NA	promoter-TSS (NM_012446)	promoter-TSS (NM_012446)	-359	NM_001256736	23635	Hs.102735	NM_012446	ENSG00000145687	HSPC116|SOSS-B2	single stranded DNA binding protein 2	protein-coding	0.104089	0.717996
SMAD1: HUVEC	141(CAGACTGGCCGGCGCC,-,0.00)	ID3	chr1	23558346	23558635	+	276	NA	intron (NM_002167, intron 2 of 2)	CpG	1304	NM_002167	3399	Hs.76884	NM_002167	ENSG00000117318	HEIR-1|bHLHb25	inhibitor of DNA binding 3, HLH protein	protein-coding	0.079585	0.675862
SMAD1: HUVEC	101(CAGACTACGGGGCGCC,-,0.00)	FZD1	chr7	91264308	91265064	+	273	NA	5' UTR (NM_003505, exon 1 of 1)	5' UTR (NM_003505, exon 1 of 1)	218	NM_003505	8321	Hs.94234	NM_003505	ENSG00000157240	-	frizzled class receptor 1	protein-coding	0.126984	0.735799
SMAD1: HUVEC	395(GGCGCCCCCTTGTCTG,+,0.00)	VPS26C	chr21	37267475	37268178	+	269	NA	promoter-TSS (NM_006052)	promoter-TSS (NM_006052)	-294	NM_006052	10311	Hs.369488	NM_006052	ENSG00000157538	DCRA|DSCR3|DSCRA	VPS26 endosomal protein sorting factor C	protein-coding	0.092461	0.671875
SMAD1: HUVEC	119(CAGACAGCCTGGCGCC,-,0.00)	ID3	chr1	23562329	23562610	+	258	NA	Intergenic	Intergenic	-2675	NM_002167	3399	Hs.76884	NM_002167	ENSG00000117318	HEIR-1|bHLHb25	inhibitor of DNA binding 3, HLH protein	protein-coding	0.067616	0.606383
SMAD1: HUVEC	104(CAGACCCTCTGGCGCC,-,0.00)	S100A2	chr1	153568668	153568917	+	209	NA	Intergenic	Intergenic	-2962	NM_005978	6273	Hs.516484	NM_005978	ENSG00000196754	CAN19|S100L	S100 calcium binding protein A2	protein-coding	0.048193	0.6
SMAD1: HUVEC	197(GGCGCCGAGCGGTCTG,+,0.00)	SPR	chr2	72887398	72887708	+	179	NA	exon (NM_003124, exon 1 of 3)	exon (NM_003124, exon 1 of 3)	170	NM_003124	6697	Hs.301540	NM_003124	ENSG00000116096	SDR38C1	sepiapterin reductase	protein-coding	0.129032	0.768489
SMAD1: HUVEC	166(CAGACAGCCTGGCGCC,-,0.00)	PLAC8	chr4	83194615	83194965	+	174	NA	Intergenic	LTR2|LTR|ERV1	-80032	NM_016619	51316	Hs.546392	NM_016619	ENSG00000145287	C15|DGIC|PNAS-144|onzin	placenta associated 8	protein-coding	0.017143	0.48433
SMAD1: HUVEC	145(CAGACGTGGCGGCGCC,-,0.00)	EIF3A	chr10	119080777	119081108	+	157	NA	promoter-TSS (NM_003750)	promoter-TSS (NM_003750)	-120	NM_003750	8661	Hs.523299	NM_003750	ENSG00000107581	EIF3|EIF3S10|P167|TIF32|eIF3-p170|eIF3-theta|p180|p185	eukaryotic translation initiation factor 3 subunit A	protein-coding	0.096677	0.650602
SMAD1: HUVEC	58(GGCGCCACTCAGTCTG,+,0.00)	USP12-AS1	chr13	26983023	26983253	+	127	NA	Intergenic	Intergenic	-142395	NR_046547	100874070	Hs.524923	NR_046547		-	USP12 antisense RNA 1	ncRNA	0.021739	0.437229
SMAD1: HUVEC	128(GGCGCCTGCGAGTCTG,+,0.00)	IQCE	chr7	2559350	2559563	+	113	NA	intron (NM_001287501, intron 1 of 19)	CpG	484	NM_001287500	23288	Hs.520627	NM_152558	ENSG00000106012	1700028P05Rik|PAPA7	IQ motif containing E	protein-coding	0.131455	0.719626
SMAD1: HUVEC	156(CAGACCCCCGGGCGCC,-,0.00)	PKM	chr15	72231339	72231591	+	107	NA	promoter-TSS (NM_182471)	promoter-TSS (NM_182471)	-79	NM_001206797	5315	Hs.534770	NM_002654	ENSG00000067225	CTHBP|HEL-S-30|OIP3|PK3|PKM2|TCB|THBP1	pyruvate kinase M1/2	protein-coding	0.09127	0.667984
SMAD1: HUVEC	57(CAGACATCTGGGCGCC,-,0.00)	SIPA1L3	chr19	38044777	38044969	+	82	NA	intron (NM_015073, intron 2 of 21)	intron (NM_015073, intron 2 of 21)	137652	NM_015073	23094	Hs.655502	NM_015073	ENSG00000105738	CTRCT45|SPAL3|SPAR3	signal induced proliferation associated 1 like 3	protein-coding	0.010417	0.497409
SMAD1:HPAEC	165(GGCGCCCGACAGTCTG,+,0.00)	ALG13	chrX	110924344	110924780	+	0	NA	promoter-TSS (NM_001324294)	promoter-TSS (NM_001324294)	164	NM_001257240	79868	Hs.443061	NM_018466	ENSG00000101901	CDG1S|CXorf45|EIEE36|GLT28D1|MDS031|TDRD13|YGL047W	ALG13 UDP-N-acetylglucosaminyltransferase subunit	protein-coding	0.087156	0.631579
SMAD1:HPAEC	175(GGCGCCGAGCGGTCTG,+,0.00)	SPR	chr2	73114549	73114753	+	0	NA	exon (NM_003124, exon 1 of 3)	exon (NM_003124, exon 1 of 3)	114	NM_003124	6697	Hs.301540	NM_003124	ENSG00000116096	SDR38C1	sepiapterin reductase	protein-coding	0.117647	0.741463
SMAD1:HPAEC	303(CAGACTACGGGGCGCC,-,0.00)	FZD1	chr7	90893421	90894303	+	0	NA	5' UTR (NM_003505, exon 1 of 1)	5' UTR (NM_003505, exon 1 of 1)	114	NM_003505	8321	Hs.94234	NM_003505	ENSG00000157240	-	frizzled class receptor 1	protein-coding	0.10771	0.694224
SMAD1:HPAEC	225(GGCGCCGGAACGTCTG,+,0.00)	MICAL1	chr6	109777281	109777583	+	0	NA	promoter-TSS (NM_022765)	promoter-TSS (NM_022765)	-242	NM_001159291	64780	Hs.33476	NM_022765	ENSG00000135596	MICAL|MICAL-1|NICAL	microtubule associated monooxygenase, calponin and LIM domain containing 1	protein-coding	0.102649	0.729373
SMAD1:HPAEC	327(GGCGCCTGGCTGTCTG,+,0.00)	MIR3193	chr20	30196110	30196807	+	0	NA	Intergenic	CpG	1469	NR_036161	100422904		NR_036161	ENSG00000264395	-	microRNA 3193	ncRNA	0.064562	0.641834
SMAD1:HPAEC	500(CAGACAGCGCGGCGCC,-,0.00)	PCAT14	chr22	23863619	23864460	+	0	NA	Intergenic	CpG	-16250	NR_109832	101978785	Hs.575107	NR_109832		-	prostate cancer associated transcript 14	ncRNA	0.086801	0.691211
SMAD1:HPAEC	373(GGCGCCAGGCAGTCTG,+,0.00)	LOC100506885	chr6	19804704	19805484	+	0	NA	promoter-TSS (NR_134651)	promoter-TSS (NR_134651)	-104	NR_134649	100506885	Hs.346489	NR_134649	ENSG00000228412	-	uncharacterized LOC100506885	ncRNA	0.089744	0.646607
SMAD1:HPAEC	230(CAGACAGCCTGGCGCC,-,0.00)	ID3	chr1	23888708	23889162	+	0	NA	Intergenic	Intergenic	-2943	NM_002167	3399	Hs.76884	NM_002167	ENSG00000117318	HEIR-1|bHLHb25	inhibitor of DNA binding 3, HLH protein	protein-coding	0.04185	0.525275
SMAD1:HPAEC	216(CAGACGTGGCGGCGCC,-,0.00)	EIF3A	chr10	120840218	120840826	+	0	NA	promoter-TSS (NM_003750)	promoter-TSS (NM_003750)	-193	NM_003750	8661	Hs.523299	NM_003750	ENSG00000107581	EIF3|EIF3S10|P167|TIF32|eIF3-p170|eIF3-theta|p180|p185	eukaryotic translation initiation factor 3 subunit A	protein-coding	0.083882	0.597701
SMAD1:HPAEC	291(GGCGCCGGAATGTCTG,+,0.00)	UBL7-AS1	chr15	74753373	74754076	+	0	NA	promoter-TSS (NM_001286741)	promoter-TSS (NM_001286741)	118	NR_038449	440288	Hs.611046	NR_038448	ENSG00000247240	-	UBL7 antisense RNA 1 (head to head)	ncRNA	0.069701	0.615057
SMAD1:HPAEC	150(GGCGCCACTCAGTCTG,+,0.00)	USP12-AS1	chr13	27557068	27557394	+	0	NA	Intergenic	Intergenic	-142439	NR_046547	100874070	Hs.524923	NR_046547		-	USP12 antisense RNA 1	ncRNA	0.015337	0.382263
SMAD1:HPAEC	57(GGCGCCCAGCCGTCTG,+,0.00)	INTS6	chr13	52026856	52027159	+	0	NA	promoter-TSS (NR_103812)	promoter-TSS (NR_103812)	165	NM_012141	26512	Hs.439440	NM_012141	ENSG00000102786	DBI-1|DDX26|DDX26A|DICE1|HDB|INT6|Notchl2	integrator complex subunit 6	protein-coding	0.072607	0.726974
SMAD1:HPAEC	264(CAGACTTCGGGGCGCC,-,0.00)	SSBP2	chr5	81047108	81047619	+	0	NA	promoter-TSS (NM_012446)	promoter-TSS (NM_012446)	-291	NM_001256732	23635	Hs.102735	NM_012446	ENSG00000145687	HSPC116|SOSS-B2	single stranded DNA binding protein 2	protein-coding	0.09589	0.701172
SMAD1:HPAEC	319(CAGACTGGCCGGCGCC,-,0.00)	ID3	chr1	23884659	23885266	+	0	NA	intron (NM_002167, intron 2 of 2)	CpG	1030	NM_002167	3399	Hs.76884	NM_002167	ENSG00000117318	HEIR-1|bHLHb25	inhibitor of DNA binding 3, HLH protein	protein-coding	0.052718	0.618421
SMAD1:HPAEC	207(CAGACCCCCGGGCGCC,-,0.00)	PKM	chr15	72523629	72524067	+	0	NA	promoter-TSS (NM_001206796)	promoter-TSS (NM_001206796)	117	NM_001206797	5315	Hs.534770	NM_002654	ENSG00000067225	CTHBP|HEL-S-30|OIP3|PK3|PKM2|TCB|THBP1	pyruvate kinase M1/2	protein-coding	0.084475	0.681093
SMAD1:HPAEC	608(GGCGCCCCCTTGTCTG,+,0.00)	VPS26C	chr21	38639563	38640568	+	0	NA	promoter-TSS (NM_006052)	promoter-TSS (NM_006052)	344	NM_001331022	10311	Hs.369488	NM_006052	ENSG00000157538	DCRA|DSCR3|DSCRA	VPS26 endosomal protein sorting factor C	protein-coding	0.088557	0.664016
SMAD1:HPAEC	154(CAGACAGCTTGGCGCC,-,0.00)	LGMN	chr14	93154003	93154207	+	0	NA	intron (NM_024832, intron 9 of 9)	CpG	60867	NM_005606	5641	Hs.18069	NM_005606	ENSG00000100600	AEP|LGMN1|PRSC1	legumain	protein-coding	0.088235	0.707317
SMAD1:HPAEC	186(CAGACCCTCTGGCGCC,-,0.00)	S100A2	chr1	153541062	153541484	+	0	NA	Intergenic	Intergenic	-2953	NM_001366407	6273	Hs.516484	NM_005978	ENSG00000196754	CAN19|S100L	S100 calcium binding protein A2	protein-coding	0.040284	0.586288
SMAD1:HPAEC	175(GGCGCCAGGCTGTCTG,+,0.00)	LIMCH1	chr4	41360600	41361086	+	0	NA	promoter-TSS (NM_001289124)	promoter-TSS (NM_001289124)	-781	NM_001289124	22998	Hs.335163	NM_014988	ENSG00000064042	LIMCH1A|LMO7B	LIM and calponin homology domains 1	protein-coding	0.010288	0.464066
SMAD1: CD34+ d5	7(CAGACAGCCCGGCGCC,-,0.00)	MGAT1	chr5	180781961	180782111	+	165	NA	Intergenic	LTR2|LTR|ERV1	21012	NM_002406	4245	Hs.519818	NM_002406	ENSG00000131446	GLCNAC-TI|GLCT1|GLYT1|GNT-1|GNT-I|GnTI|MGAT	mannosyl (alpha-1,3-)-glycoprotein beta-1,2-N-acetylglucosaminyltransferase	protein-coding	0.046667	0.516556
SMAD1: CD34+ d5	66(GGCGCCGGGCTGTCTG,+,0.00)	HPN-AS1	chr19	35092691	35092803	+	114	NA	intron (NR_024561, intron 1 of 3)	LTR2|LTR|ERV1	13524	NR_024561	100128675	Hs.633989	NR_024561	ENSG00000227392	-	HPN antisense RNA 1	ncRNA	0.017857	0.477876
SMAD1: CD34+ d0	114(GGCGCCAGGCAGTCTG,+,0.00)	IDB4|bHLHb27	chr6	19804732	19804923	+	189	NA	Intergenic	CpG	-32543	NM_001546	3400	Hs.519601	NM_001546	ENSG00000172201	ID4		inhibitor of DNA binding 4, HLH protein	protein-coding	0.13089	0.739583

## Sheet: (GGCGCC)N5(GGCGCC)
	Distance From Peak(sequence,strand,conservation)	Gene Name	Chr	Start	End	Strand	Peak Score	Focus Ratio/Region Size	Annotation	Detailed Annotation	Distance to TSS	Nearest PromoterID	Entrez ID	Nearest Unigene	Nearest Refseq	Nearest Ensembl	Gene Alias	Gene Description	Gene Type	CpG%	GC%
SMAD1: HUVEC	285(GGCGCCCGCCAGGCGCC,+,0.00),285(GGCGCCCGCCAGGCGCC,-,0.00)	ARL4A	chr7	12686630	12687083	+	163	NA	promoter-TSS (NM_212460)	promoter-TSS (NM_212460)	29	NM_001037164	10124	Hs.245540	NM_005738	ENSG00000122644	ARL4	ADP ribosylation factor like GTPase 4A	protein-coding	0.12362	0.735683
SMAD1: HUVEC	199(GGCGCCCGCCTGGCGCC,+,0.00),199(GGCGCCCGCCTGGCGCC,-,0.00)	CHST3	chr10	71964264	71964888	+	777	NA	5' UTR (NM_004273, exon 1 of 3)	5' UTR (NM_004273, exon 1 of 3)	214	NM_004273	9469	Hs.158304	NM_004273	ENSG00000122863	C6ST|C6ST1|HSD	carbohydrate sulfotransferase 3	protein-coding	0.126603	0.7472
SMAD1: HUVEC	269(GGCGCCCAGGCGGCGCC,+,0.00),269(GGCGCCCAGGCGGCGCC,-,0.00)	HGSNAT	chr8	43140593	43141083	+	202	NA	intron (NM_152419, intron 1 of 17)	CpG	389	NM_152419	138050	Hs.600384	NM_152419	ENSG00000165102	HGNAT|MPS3C|RP73|TMEM76	heparan-alpha-glucosaminide N-acetyltransferase	protein-coding	0.130612	0.763747
SMAD1: HUVEC	152(GGCGCCCAGGAGGCGCC,+,0.00),152(GGCGCCCAGGAGGCGCC,-,0.00)	HOXB9	chr17	48625924	48626155	+	85	NA	exon (NM_024017, exon 1 of 2)	exon (NM_024017, exon 1 of 2)	434	NM_024017	3219	Hs.463350	NM_024017	ENSG00000170689	HOX-2.5|HOX2|HOX2E	homeobox B9	protein-coding	0.134199	0.767241
SMAD1: HUVEC	151(GGCGCCGAGCGGGCGCC,+,0.00),151(GGCGCCGAGCGGGCGCC,-,0.00)	IL1RL1	chr2	102250975	102251330	+	125	NA	Intergenic	CpG	-60350	NM_001282408	9173	Hs.66	NM_003856	ENSG00000115602	DER4|FIT-1|IL33R|ST2|ST2L|ST2V|T1	interleukin 1 receptor like 1	protein-coding	0.107042	0.668539
SMAD1:HPAEC	266(GGCGCCCGCCTGGCGCC,+,0.00),266(GGCGCCCGCCTGGCGCC,-,0.00)	CHST3	chr10	71964197	71964734	+	0	NA	5' UTR (NM_004273, exon 1 of 3)	5' UTR (NM_004273, exon 1 of 3)	103	NM_004273	9469	Hs.158304	NM_004273	ENSG00000122863	C6ST|C6ST1|HSD	carbohydrate sulfotransferase 3	protein-coding	0.128492	0.754647
SMAD1:HPAEC	36(GGCGCCCAGGCGGCGCC,+,0.00),36(GGCGCCCAGGCGGCGCC,-,0.00)	HGSNAT	chr8	43140826	43141174	+	0	NA	intron (NM_152419, intron 1 of 17)	CpG	551	NM_152419	138050	Hs.600384	NM_152419	ENSG00000165102	HGNAT|MPS3C|RP73|TMEM76	heparan-alpha-glucosaminide N-acetyltransferase	protein-coding	0.109195	0.730659
SMAD1:HPAEC	166(GGCGCCGAGCGGGCGCC,+,0.00),166(GGCGCCGAGCGGGCGCC,-,0.00)	IL1RL1	chr2	102250960	102251353	+	0	NA	Intergenic	CpG	-60346	NM_016232	9173	Hs.66	NM_003856	ENSG00000115602	DER4|FIT-1|IL33R|ST2|ST2L|ST2V|T1	interleukin 1 receptor like 1	protein-coding	0.104326	0.672589

## Sheet: (GGCTCC)N5(GTCTG)
	Distance From Peak(sequence,strand,conservation)	Gene Name	Chr	Start	End	Strand	Peak Score	Focus Ratio/Region Size	Annotation	Detailed Annotation	Distance to TSS	Nearest PromoterID	Entrez ID	Nearest Unigene	Nearest Refseq	Nearest Ensembl		Gene Alias	Gene Description	Gene Type	CpG%	GC%
pSMAD1/5/8:A375	5(CAGACAGGATGGAGCC,-,0.00)	DYNC2H1	chr11	103270730	103270792	+	0	NA	intron (NM_001377, intron 70 of 88)	MER44B|DNA|TcMar-Tigger	161330	NM_001377	79659	Hs.503721	NM_001377	ENSG00000187240		ATD3|DHC1b|DHC2|DNCH2|DYH1B|SRPS2B|SRTD3|hdhc11	dynein cytoplasmic 2 heavy chain 1	protein-coding	0	0.492063
pSMAD1/5: MDA-MB-231	23(CAGACAGGCTGGAGCC,-,0.00)	KDM8	chr16	27223143	27223279	+	116	NA	Intergenic	Intergenic	19236	NM_001145348	79831	Hs.145717	NM_024773	ENSG00000155666		JMJD5	lysine demethylase 8	protein-coding	0.036765	0.591241
pSMAD1/5: MDA-MB-231	66(GGCTCCAGGCTGTCTG,+,0.00)	MYO1F	chr19	8571016	8571303	+	185	NA	intron (NM_012335, intron 1 of 27)	intron (NM_012335, intron 1 of 27)	6288	NM_012335	4542	Hs.465818	NM_012335	ENSG00000142347		-	myosin IF	protein-coding	0.013937	0.611111
pSMAD1/5: MDA-MB-231	214(CAGACATCATGGAGCC,-,0.00)	RHOBTB3	chr5	95712501	95712809	+	389	NA	Intergenic	MLT1G|LTR|ERVL-MaLR	-18491	NM_014899	22836	Hs.445030	NM_014899	ENSG00000164292		-	Rho related BTB domain containing 3	protein-coding	0.006494	0.485437
SMAD1: HUVEC	137(GGCTCCATAAAGTCTG,+,0.00)	ATP6V1G3	chr1	198560226	198560422	+	88	NA	Intergenic	Intergenic	-19379	NM_133262	127124	Hs.127743	NM_133262	ENSG00000151418		ATP6G3|Vma10	ATPase H+ transporting V1 subunit G3	protein-coding	0.010204	0.441624
SMAD1: HUVEC	144(GGCTCCATAAAGTCTG,+,0.00)	ATP6V1G3	chr1_GL383520v2_alt	201624	201832	+	76	NA	Intergenic	Intergenic	-19378	NM_133262	127124	Hs.127743	NM_133262	ENSG00000151418		ATP6G3|Vma10	ATPase H+ transporting V1 subunit G3	protein-coding	0.009615	0.444976
SMAD1: HUVEC	124(CAGACCACCAGGAGCC,-,0.00)	BCL2L14	chr12	11863791	11864140	+	122	NA	intron (NM_001987, intron 4 of 7)	intron (NM_001987, intron 4 of 7)	-206979	NM_138723	79370	Hs.210343	NM_030766	ENSG00000121380		BCLG	BCL2 like 14	protein-coding	0.005731	0.482857
SMAD1: HUVEC	259(GGCTCCGTGGAGTCTG,+,0.00)	DNAJC7	chr17	42017507	42017888	+	104	NA	promoter-TSS (NR_029431)	promoter-TSS (NR_029431)	0	NR_029431	7266	Hs.500156	NM_003315	ENSG00000168259		DJ11|DJC7|TPR2|TTC2	DnaJ heat shock protein family (Hsp40) member C7	protein-coding	0.057743	0.63089
SMAD1: HUVEC	122(GGCTCCATTCCGTCTG,+,0.00)	FILIP1L	chr3	99896043	99896328	+	138	NA	intron (NM_001042459, intron 4 of 4)	intron (NM_001042459, intron 4 of 4)	-19982	NM_001282793	11259	Hs.104672	NM_014890	ENSG00000168386		DOC-1|DOC1|GIP130|GIP90	filamin A interacting protein 1 like	protein-coding	0.003509	0.381119
SMAD1: HUVEC	277(GGCTCCAGCAAGTCTG,+,0.00)	HM13-AS1	chr20	31572908	31573411	+	793	NA	non-coding (NR_046853, exon 1 of 3)	non-coding (NR_046853, exon 1 of 3)	104	NR_046853	100874042	Hs.373741	NR_046853	ENSG00000230613		-	HM13 antisense RNA 1	ncRNA	0.099404	0.757937
SMAD1: HUVEC	99(CAGACGTCCCGGAGCC,-,0.00)	KIF5B	chr10	32141476	32141735	+	188	NA	Intergenic	Intergenic	-85162	NM_004521	3799	Hs.327736	NM_004521	ENSG00000170759		HEL-S-61|KINH|KNS|KNS1|UKHC	kinesin family member 5B	protein-coding	0.027027	0.519231
SMAD1: HUVEC	89(GGCTCCTGGCTGTCTG,+,0.00)	LCNL1	chr9	136981659	136981877	+	88	NA	TTS (NM_000954)	TTS (NM_000954)	-1225	NM_207510	401562	Hs.695210	NM_207510	ENSG00000214402		-	lipocalin like 1	protein-coding	0.03211	0.621005
SMAD1: HUVEC	79(GGCTCCATATGGTCTG,+,0.00)	LINC00838	chr10	33662131	33662323	+	49	NA	Intergenic	Intergenic	110453	NR_038932	100505583	Hs.568804	NR_038932	ENSG00000261683		-	long intergenic non-protein coding RNA 838	ncRNA	0.020833	0.512953
SMAD1: HUVEC	148(GGCTCCCCTCTGTCTG,+,0.00)	LINC01144	chr1	45266174	45266558	+	363	NA	Intergenic	LTR18B|LTR|ERVL	-37544	NR_024270	400752	Hs.334348	NR_024270	ENSG00000281912		-	long intergenic non-protein coding RNA 1144	ncRNA	0.015625	0.511688
SMAD1: HUVEC	158(GGCTCCAGCCTGTCTG,+,0.00)	LOC100268168	chr5	172943282	172943652	+	653	NA	intron (NM_001031711, intron 9 of 9)	intron (NM_001031711, intron 9 of 9)	15308	NR_026683	100268168	Hs.519766	NR_026682	ENSG00000204758		-	uncharacterized LOC100268168	ncRNA	0.032432	0.603774
SMAD1: HUVEC	88(GGCTCCCAAAAGTCTG,+,0.00)	LOC100288798	chr12	46406671	46406863	+	40	NA	intron (NR_125381, intron 2 of 2)	intron (NR_125381, intron 2 of 2)	22660	NR_125381	100288798	Hs.525922	NR_125377			-	uncharacterized LOC100288798	ncRNA	0.005208	0.445596
SMAD1: HUVEC	111(CAGACAGCATGGAGCC,-,0.00)	MS4A10	chr11	60777591	60777897	+	249	NA	Intergenic	Intergenic	-7604	NM_206893	341116	Hs.591956	NM_206893	ENSG00000172689		CD20L7|MS4A9	membrane spanning 4-domains A10	protein-coding	0.006536	0.465798
SMAD1: HUVEC	154(GGCTCCGCCCGGTCTG,+,0.00)	OAT	chr10	124418356	124418643	+	74	NA	intron (NM_000274, intron 1 of 9)	CpG	477	NM_000274	4942	Hs.523332	NM_000274	ENSG00000065154		GACR|HOGA|OATASE|OKT	ornithine aminotransferase	protein-coding	0.090592	0.756944
SMAD1: HUVEC	196(CAGACATCATGGAGCC,-,0.00)	RHOBTB3	chr5	95712519	95712840	+	342	NA	Intergenic	MLT1G|LTR|ERVL-MaLR	-18467	NM_014899	22836	Hs.445030	NM_014899	ENSG00000164292		-	Rho related BTB domain containing 3	protein-coding	0.006231	0.459627
SMAD1: HUVEC	2(CAGACTCCAAGGAGCC,-,0.00)	RRAGC	chr1	38728075	38728459	+	99	NA	Intergenic	Intergenic	131556	NM_001271851	64121	Hs.532461	NM_022157	ENSG00000116954		GTR2|RAGC|TIB929	Ras related GTP binding C	protein-coding	0.020833	0.558442
SMAD1: HUVEC	153(GGCTCCAGAGTGTCTG,+,0.00)	WDR1	chr4	10181015	10181372	+	632	NA	Intergenic	Intergenic	-64244	NM_005112	9948	Hs.128548	NM_005112	ENSG00000071127		AIP1|HEL-S-52|NORI-1	WD repeat domain 1	protein-coding	0.008403	0.486034
SMAD1: HUVEC	249(GGCTCCCTCCAGTCTG,+,0.00)		chr13	28347964	28348368	+	483	NA	intron (NM_002019, intron 15 of 29)	L2a|LINE|L2	115665	NR_046947									0.007426	0.449383
SMAD1: HUVEC	90(CAGACATCTCGGAGCC,-,0.00)		chr9	35909370	35909579	+	107	NA	promoter-TSS (NR_024283)	promoter-TSS (NR_024283)	-9	NR_024283									0.028708	0.638095
SMAD1:HPAEC	280(CAGACCCGGAGGAGCC,-,0.00)	ABTB1	chr3	127734743	127735405	+	0	NA	intron (NM_001003794, intron 3 of 7)	intron (NM_001003794, intron 3 of 7)	62136	NM_172027	80325	Hs.107812	NM_032548	ENSG00000114626		BPOZ|BTB3|BTBD21|EF1ABP|PP2259	ankyrin repeat and BTB domain containing 1	protein-coding	0.012085	0.475113
SMAD1:HPAEC	214(GGCTCCATAAAGTCTG,+,0.00)	ATP6V1G3	chr1	198560149	198560533	+	0	NA	Intergenic	Intergenic	-19396	NM_133326	127124	Hs.127743	NM_133262	ENSG00000151418		ATP6G3|Vma10	ATPase H+ transporting V1 subunit G3	protein-coding	0.005208	0.41039
SMAD1:HPAEC	249(CAGACCACCAGGAGCC,-,0.00)	BCL2L14	chr12	11863666	11864415	+	0	NA	intron (NM_001987, intron 4 of 7)	intron (NM_001987, intron 4 of 7)	-206904	NM_138723	79370	Hs.210343	NM_030766	ENSG00000121380		BCLG	BCL2 like 14	protein-coding	0.012016	0.477333
SMAD1:HPAEC	336(GGCTCCGCAGCGTCTG,+,0.00)	DHRS7B	chr17	21127021	21127511	+	0	NA	intron (NM_015510, intron 1 of 6)	CpG	338	NM_015510	25979	Hs.386989	NM_015510	ENSG00000109016		CGI-93|SDR32C1	dehydrogenase/reductase 7B	protein-coding	0.087755	0.655804
SMAD1:HPAEC	328(GGCTCCGTGGAGTCTG,+,0.00)	DNAJC7	chr17	42017438	42017942	+	0	NA	promoter-TSS (NR_029431)	promoter-TSS (NR_029431)	7	NM_003315	7266	Hs.500156	NM_003315	ENSG00000168259		DJ11|DJC7|TPR2|TTC2	DnaJ heat shock protein family (Hsp40) member C7	protein-coding	0.061508	0.635644
SMAD1:HPAEC	275(GGCTCCATTCCGTCTG,+,0.00)	FILIP1L	chr3	99895890	99896387	+	0	NA	intron (NM_001042459, intron 4 of 4)	intron (NM_001042459, intron 4 of 4)	-19935	NM_001282793	11259	Hs.104672	NM_014890	ENSG00000168386		DOC-1|DOC1|GIP130|GIP90	filamin A interacting protein 1 like	protein-coding	0.004024	0.401606
SMAD1:HPAEC	118(GGCTCCGAGCCGTCTG,+,0.00)	HAND2	chr4	173522185	173522495	+	0	NA	Intergenic	CpG	7887	NM_021973	9464	Hs.388245	NM_021973	ENSG00000164107		DHAND2|Hed|Thing2|bHLHa26|dHand	heart and neural crest derivatives expressed 2	protein-coding	0.1	0.614148
SMAD1:HPAEC	436(GGCTCCAGCAAGTCTG,+,0.00)	HM13-AS1	chr20	31572749	31573205	+	0	NA	intron (NR_046853, intron 1 of 2)	intron (NR_046853, intron 1 of 2)	286	NR_046853	100874042	Hs.373741	NR_046853	ENSG00000230613		-	HM13 antisense RNA 1	ncRNA	0.061404	0.658643
SMAD1:HPAEC	145(GGCTCCTCACTGTCTG,+,0.00)	KCTD18	chr2	200455851	200456165	+	0	NA	intron (NM_001100424, intron 7 of 11)	MamRTE1|LINE|RTE-BovB	54061	NM_152387	130535	Hs.605775	NM_152387	ENSG00000155729		6530404F10Rik	potassium channel tetramerization domain containing 18	protein-coding	0.009554	0.492063
SMAD1:HPAEC	449(CAGACGTCCCGGAGCC,-,0.00)	KIF5B	chr10	32141126	32141735	+	0	NA	Intergenic	Intergenic	-84987	NM_004521	3799	Hs.327736	NM_004521	ENSG00000170759		HEL-S-61|KINH|KNS|KNS1|UKHC	kinesin family member 5B	protein-coding	0.013136	0.486885
SMAD1:HPAEC	211(GGCTCCTGGCTGTCTG,+,0.00)	LCNL1	chr9	136981537	136981962	+	0	NA	TTS (NM_000954)	TTS (NM_000954)	-1244	NM_207510	401562	Hs.695210	NM_207510	ENSG00000214402		-	lipocalin like 1	protein-coding	0.028235	0.633803
SMAD1:HPAEC	72(GGCTCCTTTCTGTCTG,+,0.00)	LINC01135	chr1	58854474	58854748	+	0	NA	intron (NR_108106, intron 1 of 1)	intron (NR_108106, intron 1 of 1)	69460	NR_034014	100131060	Hs.680604	NR_034014	ENSG00000234807		-	long intergenic non-protein coding RNA 1135	ncRNA	0.00365	0.436364
SMAD1:HPAEC	174(GGCTCCCCTCTGTCTG,+,0.00)	LINC01144	chr1	45266148	45266635	+	0	NA	Intergenic	LTR18B|LTR|ERVL	-37519	NR_024270	400752	Hs.334348	NR_024270	ENSG00000281912		-	long intergenic non-protein coding RNA 1144	ncRNA	0.014374	0.489754
SMAD1:HPAEC	228(CAGACAACCTGGAGCC,-,0.00)	LINC02523	chr6	125667521	125667899	+	0	NA	Intergenic	Intergenic	-6643	NR_038906	643623	Hs.520367	NR_038906	ENSG00000224506		-	long intergenic non-protein coding RNA 2523	ncRNA	0.002646	0.37467
SMAD1:HPAEC	211(GGCTCCAGCCTGTCTG,+,0.00)	LOC100268168	chr5	172943229	172943685	+	0	NA	intron (NM_001031711, intron 9 of 9)	intron (NM_001031711, intron 9 of 9)	15318	NR_026683	100268168	Hs.519766	NR_026682	ENSG00000204758		-	uncharacterized LOC100268168	ncRNA	0.028509	0.586433
SMAD1:HPAEC	140(CAGACCTCATGGAGCC,-,0.00)	LOC101927539	chr17	57623049	57623451	+	0	NA	intron (NM_138962, intron 9 of 13)	intron (NM_138962, intron 9 of 13)	-14838	NR_110807	101927539	Hs.680439	NR_110807	ENSG00000263499		-	uncharacterized LOC101927539	ncRNA	0.022388	0.511166
SMAD1:HPAEC	160(CAGACAGCATGGAGCC,-,0.00)	MS4A10	chr11	60777542	60777891	+	0	NA	TTS (NM_001278242)	TTS (NM_001278242)	-7632	NM_206893	341116	Hs.591956	NM_206893	ENSG00000172689		CD20L7|MS4A9	membrane spanning 4-domains A10	protein-coding	0.005731	0.48
SMAD1:HPAEC	247(GGCTCCGCCCGGTCTG,+,0.00)	OAT	chr10	124418263	124418539	+	0	NA	intron (NM_000274, intron 1 of 9)	CpG	575	NM_000274	4942	Hs.523332	NM_000274	ENSG00000065154		GACR|HOGA|OATASE|OKT	ornithine aminotransferase	protein-coding	0.086957	0.750903
SMAD1:HPAEC	254(CAGACATCATGGAGCC,-,0.00)	RHOBTB3	chr5	95712461	95712909	+	0	NA	Intergenic	MLT1G|LTR|ERVL-MaLR	-18461	NM_014899	22836	Hs.445030	NM_014899	ENSG00000164292		-	Rho related BTB domain containing 3	protein-coding	0.004464	0.44098
SMAD1:HPAEC	109(CAGACTCCAAGGAGCC,-,0.00)	RRAGC	chr1	38727968	38728595	+	0	NA	Intergenic	Intergenic	131542	NM_001271851	64121	Hs.532461	NM_022157	ENSG00000116954		GTR2|RAGC|TIB929	Ras related GTP binding C	protein-coding	0.022329	0.519108
SMAD1:HPAEC	147(GGCTCCGGTAGGTCTG,+,0.00)	TNS4	chr17	40499442	40499786	+	0	NA	intron (NM_032865, intron 1 of 12)	intron (NM_032865, intron 1 of 12)	1988	NM_032865	84951	Hs.438292	NM_032865	ENSG00000131746		CTEN|PP14434	tensin 4	protein-coding	0.043605	0.611594
SMAD1:HPAEC	180(GGCTCCAGAGTGTCTG,+,0.00)	WDR1	chr4	10180988	10181798	+	0	NA	Intergenic	Intergenic	-64444	NM_017491	9948	Hs.128548	NM_005112	ENSG00000071127		AIP1|HEL-S-52|NORI-1	WD repeat domain 1	protein-coding	0.004938	0.451295
SMAD1:HPAEC	378(GGCTCCCTCCAGTCTG,+,0.00)		chr13	28347835	28348376	+	0	NA	intron (NM_002019, intron 15 of 29)	L2a|LINE|L2	115604	NR_046947									0.007394	0.45203
SMAD1:HPAEC	160(CAGACATCTCGGAGCC,-,0.00)		chr9	35909300	35909641	+	0	NA	promoter-TSS (NR_024283)	promoter-TSS (NR_024283)	-13	NR_024283									0.029326	0.611111
SMAD1:lymphoblast	121(CAGACTGTGGGGAGCC,-,0.00)	CYB5R3	chr22	42646988	42647166	+	187	NA	promoter-TSS (NM_001171661)	promoter-TSS (NM_001171661)	-88	NM_001129819	1727	Hs.561064	NM_000398	ENSG00000100243		B5R|DIA1	cytochrome b5 reductase 3	protein-coding	0.005618	0.620112
SMAD1:lymphoblast	285(GGCTCCGGTGAGTCTG,+,0.00)	GP1BB	chr22	19723288	19723619	+	1018	NA	promoter-TSS (NM_000407)	promoter-TSS (NM_000407)	-90	NM_000407	2812	Hs.283743	NM_000407	ENSG00000203618		BDPLT1|BS|CD42C|GPIBB|GPIbbeta	glycoprotein Ib platelet subunit beta	protein-coding	0.108761	0.701807
SMAD1:lymphoblast	316(GGCTCCAGCAAGTCTG,+,0.00)	HM13-AS1	chr20	31572869	31573295	+	506	NA	intron (NR_046853, intron 1 of 2)	CpG	181	NR_046853	100874042	Hs.373741	NR_046853	ENSG00000230613		-	HM13 antisense RNA 1	ncRNA	0.084507	0.728337
SMAD1:lymphoblast	207(GGCTCCGGGCTGTCTG,+,0.00)	HTR2C	chrX	114059148	114059408	+	417	NA	Intergenic	LTR2|LTR|ERV1	-524800	NM_001256760	3358	Hs.149037	NM_000868	ENSG00000147246		5-HT1C|5-HT2C|5-HTR2C|5HTR2C|HTR1C	5-hydroxytryptamine receptor 2C	protein-coding	0.034615	0.478927
SMAD1:lymphoblast	239(GGCTCCAGCCTGTCTG,+,0.00)	LOC100268168	chr5	172943201	172943567	+	439	NA	intron (NM_001031711, intron 9 of 9)	intron (NM_001031711, intron 9 of 9)	15391	NR_026683	100268168	Hs.519766	NR_026682	ENSG00000204758		-	uncharacterized LOC100268168	ncRNA	0.032787	0.572207
SMAD1:lymphoblast	214(CAGACATCATGGAGCC,-,0.00)	RHOBTB3	chr5	95712501	95712738	+	577	NA	Intergenic	MLT1G|LTR|ERVL-MaLR	-18527	NM_014899	22836	Hs.445030	NM_014899	ENSG00000164292		-	Rho related BTB domain containing 3	protein-coding	0.008439	0.516807
SMAD1:lymphoblast	87(GGCTCCAGAGTGTCTG,+,0.00)	WDR1	chr4	10181081	10181556	+	321	NA	Intergenic	Intergenic	-64369	NM_017491	9948	Hs.128548	NM_005112	ENSG00000071127		AIP1|HEL-S-52|NORI-1	WD repeat domain 1	protein-coding	0.006316	0.44958
SMAD1:promonocyte	216(CAGACCCGGAGGAGCC,-,0.00)	ABTB1	chr3	127734807	127735137	+	569	NA	intron (NM_001003794, intron 3 of 7)	intron (NM_001003794, intron 3 of 7)	62034	NM_172027	80325	Hs.107812	NM_032548	ENSG00000114626		BPOZ|BTB3|BTBD21|EF1ABP|PP2259	ankyrin repeat and BTB domain containing 1	protein-coding	0.015152	0.52568
SMAD1:promonocyte	49(GGCTCCCTCCTGTCTG,+,0.00)	DCDC1	chr11	30938267	30938408	+	99	NA	intron (NM_020869, intron 2 of 19)	LTR18B|LTR|ERVL	54349	NM_020869	341019	Hs.127405	NM_020869	ENSG00000170959		DCDC5	doublecortin domain containing 1	protein-coding	0.028369	0.521127
SMAD1:promonocyte	200(GGCTCCATTCCGTCTG,+,0.00)	FILIP1L	chr3	99895965	99896208	+	161	NA	intron (NM_001042459, intron 4 of 4)	intron (NM_001042459, intron 4 of 4)	-19883	NM_001282793	11259	Hs.104672	NM_014890	ENSG00000168386		DOC-1|DOC1|GIP130|GIP90	filamin A interacting protein 1 like	protein-coding	0.00823	0.413934
SMAD1:promonocyte	437(GGCTCCAGCAAGTCTG,+,0.00)	HM13-AS1	chr20	31572748	31573415	+	293	NA	intron (NR_046853, intron 1 of 2)	CpG	182	NR_046853	100874042	Hs.373741	NR_046853	ENSG00000230613		-	HM13 antisense RNA 1	ncRNA	0.082459	0.703593
SMAD1:promonocyte	102(GGCTCCAGGCTGTCTG,+,0.00)	MYO1F	chr19	8570980	8571317	+	1139	NA	intron (NM_012335, intron 1 of 27)	intron (NM_012335, intron 1 of 27)	6299	NM_012335	4542	Hs.465818	NM_012335	ENSG00000142347		-	myosin IF	protein-coding	0.014837	0.606509
SMAD1:promonocyte	151(CAGACACAAAGGAGCC,-,0.00)	RUNX1	chr21	34866015	34866294	+	1049	NA	intron (NM_001122607, intron 2 of 4)	intron (NM_001122607, intron 2 of 4)	22536	NM_001001890	861	Hs.149261	NM_001754	ENSG00000159216		AML1|AML1-EVI-1|AMLCR1|CBF2alpha|CBFA2|EVI-1|PEBP2aB|PEBP2alpha	RUNX family transcription factor 1	protein-coding	0.017921	0.507143
SMAD1: hESC	92(GGCTCCAGCAAGTCTG,+,0.00)	HM13-AS1	chr20	31573093	31573278	+	127	NA	promoter-TSS (NR_046853)	promoter-TSS (NR_046853)	78	NR_046853	100874042	Hs.373741	NR_046853	ENSG00000230613		-	HM13 antisense RNA 1	ncRNA	0.108108	0.790323
SMAD1:hFOB	203(GGCTCCAGCAAGTCTG,+,0.00)	HM13-AS1	chr20	31572982	31573371	+	288	NA	promoter-TSS (NR_046853)	promoter-TSS (NR_046853)	87	NR_046853	100874042	Hs.373741	NR_046853	ENSG00000230613		-	HM13 antisense RNA 1	ncRNA	0.113111	0.784615
SMAD1: CD34+ d0	140(CAGACCCGGAGGAGCC,-,0.00)	BPOZ|BTB3|BTBD21|EF1ABP|PP2259	chr3	127734883	127735070	+	175	NA	intron (NM_001003794, intron 3 of 7)	intron (NM_001003794, intron 3 of 7)	62038	NR_033429	80325	Hs.107812	NM_032548	ENSG00000114626	ABTB1		ankyrin repeat and BTB domain containing 1	protein-coding	0.02139	0.542553

## Sheet: (GGAGCC)N5(GTCTG)
	Distance From Peak(sequence,strand,conservation)	Gene Name	Chr	Start	End	Strand	Peak Score	Focus Ratio/Region Size	Annotation	Detailed Annotation	Distance to TSS	Nearest PromoterID	Entrez ID	Nearest Unigene	Nearest Refseq	Nearest Ensembl	Gene Alias	Gene Description	Gene Type	CpG%	GC%
pSMAD1/5: MDA-MB-231	110(CAGACTTTCTGGCTCC,-,0.00)	ADGRB3	chr6	67881228	67881481	+	336	NA	Intergenic	LTR7C|LTR|ERV1	-754386	NM_001704	577	Hs.13261	NM_001704	ENSG00000135298	BAI3	adhesion G protein-coupled receptor B3	protein-coding	0.023715	0.46063
pSMAD1/5: MDA-MB-231	90(GGAGCCACAGTGTCTG,+,0.00)	PDE3A	chr12	20492287	20492439	+	184	NA	intron (NM_000921, intron 1 of 15)	MIR|SINE|MIR	-79501	NM_001244683	5139	Hs.386791	NM_000921	ENSG00000172572	CGI-PDE|CGI-PDE A|CGI-PDE-A|HTNB	phosphodiesterase 3A	protein-coding	0.006579	0.490196
SMAD1: HUVEC	37(GGAGCCCGAGAGTCTG,+,0.00)	AP2M1	chr3	184176574	184176816	+	64	NA	intron (NM_001025205, intron 1 of 10)	intron (NM_001025205, intron 1 of 10)	1849	NM_004068	1173	Hs.518460	NM_004068	ENSG00000161203	AP50|CLAPM1|mu2	adaptor related protein complex 2 subunit mu 1	protein-coding	0.020661	0.588477
SMAD1: HUVEC	228(CAGACAGAGTGGCTCC,-,0.00)	C17orf67	chr17	56754763	56755135	+	149	NA	Intergenic	Intergenic	78946	NM_001085430	339210	Hs.658949	NM_001085430	ENSG00000214226	-	chromosome 17 open reading frame 67	protein-coding	0.005376	0.479893
SMAD1: HUVEC	184(CAGACTGGCAGGCTCC,-,0.00)	CCDC81	chr11	86473992	86474584	+	369	NA	intron (NM_001014811, intron 6 of 13)	intron (NM_001014811, intron 6 of 13)	99552	NM_001156474	60494	Hs.144913	NM_021827	ENSG00000149201	-	coiled-coil domain containing 81	protein-coding	0.011824	0.544688
SMAD1: HUVEC	174(GGAGCCGGACAGTCTG,+,0.00)	CCN6	chr6	112043705	112044044	+	308	NA	Intergenic	Intergenic	-10201	NM_003880	8838	Hs.558428	NM_003880	ENSG00000112761	LIBC|PPAC|PPD|WISP-3|WISP3	cellular communication network factor 6	protein-coding	0.038348	0.511765
SMAD1: HUVEC	174(CAGACAGCCTGGCTCC,-,0.00)	CYP46A1	chr14	99737063	99737378	+	472	NA	Intergenic	Intergenic	52802	NM_006668	10858	Hs.25121	NM_006668	ENSG00000036530	CP46|CYP46	cytochrome P450 family 46 subfamily A member 1	protein-coding	0.025397	0.598101
SMAD1: HUVEC	170(GGAGCCAGACTGTCTG,+,0.00)	FREM3	chr4	143768310	143768580	+	208	NA	Intergenic	L2|LINE|L2	-67770	NM_001168235	166752	Hs.252714	NM_001168235	ENSG00000183090	-	FRAS1 related extracellular matrix 3	protein-coding	0.007407	0.405904
SMAD1: HUVEC	209(CAGACTGGTAGGCTCC,-,0.00)	ID1	chr20	31594921	31595304	+	342	NA	Intergenic	Intergenic	-10171	NM_181353	3397	Hs.504609	NM_002165	ENSG00000125968	ID|bHLHb24	inhibitor of DNA binding 1, HLH protein	protein-coding	0.007833	0.588542
SMAD1: HUVEC	126(CAGACTCGCTGGCTCC,-,0.00)	IL1RL1	chr2	102335713	102336182	+	381	NA	intron (NM_001282408, intron 1 of 6)	intron (NM_001282408, intron 1 of 6)	-1303	NM_003856	9173	Hs.66	NM_003856	ENSG00000115602	DER4|FIT-1|IL33R|ST2|ST2L|ST2V|T1	interleukin 1 receptor like 1	protein-coding	0.021322	0.446809
SMAD1: HUVEC	131(CAGACAGCAAGGCTCC,-,0.00)	LINC00377	chr13	80962078	80962380	+	231	NA	Intergenic	L2b|LINE|L2	-56162	NR_125770	103724386	Hs.539622	NR_125770		TCONS_00021861	long intergenic non-protein coding RNA 377	ncRNA	0.013245	0.376238
SMAD1: HUVEC	445(GGAGCCGAGGTGTCTG,+,0.00)	LINC02026	chr3	194040617	194041181	+	143	NA	Intergenic	Intergenic	-37240	NR_033944	647323	Hs.652830	NR_033944	ENSG00000214146	-	long intergenic non-protein coding RNA 2026	ncRNA	0.014184	0.515044
SMAD1: HUVEC	82(GGAGCCAGAAAGTCTG,+,0.00)	LOC100506422	chr9	25994625	25994856	+	122	NA	Intergenic	LTR7C|LTR|ERV1	-71935	NM_001004352	100506422	Hs.533221	NM_001004352		-	putative deoxyuridine 5'-triphosphate nucleotidohydrolase-like protein FLJ16323	protein-coding	0.025974	0.50431
SMAD1: HUVEC	105(GGAGCCATGCTGTCTG,+,0.00)	MIATNB	chr22	26714108	26714311	+	100	NA	intron (NR_110543, intron 1 of 5)	MIR|SINE|MIR	41366	NR_110543	102724827	Hs.642767	NR_110543		-	MIAT neighbor	ncRNA	0.014778	0.47549
SMAD1: HUVEC	236(GGAGCCAGCTGGTCTG,+,0.00)	MIR3973	chr11	36057624	36058009	+	371	NA	intron (NM_174902, intron 2 of 5)	intron (NM_174902, intron 2 of 5)	47718	NR_039769	100616311		NR_039769	ENSG00000263389	-	microRNA 3973	ncRNA	0.012987	0.463731
SMAD1: HUVEC	445(GGAGCCGGGCGGTCTG,+,0.00)	MIR4743	chr18	48781104	48781785	+	761	NA	intron (NM_001142397, intron 10 of 12)	intron (NM_001142397, intron 10 of 12)	110844	NR_039897	100616366		NR_039897	ENSG00000266276	-	microRNA 4743	ncRNA	0.036711	0.602639
SMAD1: HUVEC	233(CAGACTGGCTGGCTCC,-,0.00)	MIR4787	chr3	50671328	50671674	+	64	NA	Intergenic	Intergenic	-3579	NR_039950	100616138		NR_039950	ENSG00000272543	mir-4787	microRNA 4787	ncRNA	0.011561	0.458213
SMAD1: HUVEC	127(GGAGCCAGGAAGTCTG,+,0.00)	MMRN2	chr10	86868387	86868706	+	287	NA	intron (NM_004329, intron 2 of 12)	intron (NM_004329, intron 2 of 12)	89122	NM_024756	79812	Hs.524479	NM_024756	ENSG00000173269	EMILIN-3|EMILIN3|ENDOGLYX-1	multimerin 2	protein-coding	0.018809	0.50625
SMAD1: HUVEC	102(CAGACTTTCTGGCTCC,-,0.00)	NAA11	chr4	79210334	79210575	+	76	NA	intron (NR_038342, intron 4 of 5)	LTR7C|LTR|ERV1	115563	NM_032693	84779	Hs.676048	NM_032693	ENSG00000156269	ARD1B|ARD2|hARD2	N(alpha)-acetyltransferase 11, NatA catalytic subunit	protein-coding	0.008299	0.433884
SMAD1: HUVEC	205(GGAGCCAGCGAGTCTG,+,0.00)	NDFIP2-AS1	chr13	79481012	79481365	+	84	NA	promoter-TSS (NM_001161407)	promoter-TSS (NM_001161407)	43	NR_046685	100874208	Hs.602801	NR_046685	ENSG00000232132	-	NDFIP2 antisense RNA 1	ncRNA	0.127479	0.675141
SMAD1: HUVEC	64(GGAGCCAAGAAGTCTG,+,0.00)	NDUFC2-KCTD14	chr11	78080845	78081074	+	91	NA	promoter-TSS (NM_004549)	promoter-TSS (NM_004549)	-740	NM_001203262	100532726	Hs.407860	NM_001203260	ENSG00000259112	-	NDUFC2-KCTD14 readthrough	protein-coding	0.0131	0.469565
SMAD1: HUVEC	97(CAGACAGTCTGGCTCC,-,0.00)	OR10J5	chr1	159492986	159493244	+	154	NA	Intergenic	MIR|SINE|MIR	42892	NM_001004469	127385	Hs.553587	NM_001004469	ENSG00000184155	OR1-28	olfactory receptor family 10 subfamily J member 5	protein-coding	0.011628	0.432432
SMAD1: HUVEC	227(CAGACAGGAAGGCTCC,-,0.00)	OR6M1	chr11	123841207	123841571	+	93	NA	Intergenic	Intergenic	-35040	NM_001005325	390261	Hs.557924	NM_001005325	ENSG00000196099	OR11-271	olfactory receptor family 6 subfamily M member 1	protein-coding	0.005495	0.493151
SMAD1: HUVEC	155(GGAGCCACAGTGTCTG,+,0.00)	PDE3A	chr12	20492222	20492558	+	508	NA	intron (NM_000921, intron 1 of 15)	MIR|SINE|MIR	-79474	NM_001244683	5139	Hs.386791	NM_000921	ENSG00000172572	CGI-PDE|CGI-PDE A|CGI-PDE-A|HTNB	phosphodiesterase 3A	protein-coding	0.005952	0.474777
SMAD1: HUVEC	128(GGAGCCCGGCCGTCTG,+,0.00)	PSMA1	chr11	14520034	14520413	+	113	NA	intron (NM_148976, intron 2 of 10)	CpG	222	NM_001143937	5682	Hs.102798	NM_002786	ENSG00000129084	HC2|HEL-S-275|NU|PROS30	proteasome subunit alpha 1	protein-coding	0.084433	0.626316
SMAD1: HUVEC	140(CAGACTCCCTGGCTCC,-,0.00),155(CAGACTCCCTGGCTCC,-,0.00),170(CAGACTCCCTGGCTCC,-,0.00)	RAVER2	chr1	64836655	64837060	+	513	NA	intron (NM_002227, intron 22 of 24)	L2c|LINE|L2	91762	NM_018211	55225	Hs.591443	NM_018211	ENSG00000162437	-	ribonucleoprotein, PTB binding 2	protein-coding	0.007407	0.497537
SMAD1: HUVEC	140(CAGACTGTCTGGCTCC,-,0.00)	SYTL3	chr6	158654630	158654845	+	78	NA	intron (NM_001009991, intron 2 of 16)	MIR|SINE|MIR	4723	NM_001242395	94120	Hs.436977	NM_001009991	ENSG00000164674	SLP3	synaptotagmin like 3	protein-coding	0.013953	0.592593
SMAD1: HUVEC	105(GGAGCCAAGAAGTCTG,+,0.00)	ZNF114	chr19	48269685	48269899	+	66	NA	promoter-TSS (NM_153608)	promoter-TSS (NM_153608)	-307	NM_153608	163071	Hs.511883	NM_153608	ENSG00000178150	-	zinc finger protein 114	protein-coding	0.014019	0.502326
SMAD1: HUVEC	213(GGAGCCAGAAAGTCTG,+,0.00)	ZNF311	chr6_GL000251v2_alt	467242	467639	+	284	NA	Intergenic	LTR7C|LTR|ERV1	24300	NM_001010877	282890	Hs.148218	NM_001010877	ENSG00000197935	zf31	zinc finger protein 311	protein-coding	0.020151	0.512563
SMAD1: HUVEC	10(GGAGCCAGAAAGTCTG,+,0.00)	ZNF311	chr6_GL000256v2_alt	290421	290613	+	76	NA	Intergenic	LTR7C|LTR|ERV1	24103	NM_001010877	282890	Hs.148218	NM_001010877	ENSG00000197935	zf31	zinc finger protein 311	protein-coding	0.015625	0.466321
SMAD1:HPAEC	165(GGAGCCAGACTGTCTG,+,0.00)	ABHD5	chr3	43893940	43894439	+	0	NA	Intergenic	MIR|SINE|MIR	203306	NM_016006	51099	Hs.19385	NM_016006	ENSG00000011198	CGI58|IECN2|NCIE2	abhydrolase domain containing 5	protein-coding	0.07014	0.592
SMAD1:HPAEC	167(CAGACTTTCTGGCTCC,-,0.00)	ADGRB3	chr6	67881171	67881550	+	0	NA	Intergenic	LTR7C|LTR|ERV1	-754380	NM_001704	577	Hs.13261	NM_001704	ENSG00000135298	BAI3	adhesion G protein-coupled receptor B3	protein-coding	0.01847	0.447368
SMAD1:HPAEC	197(GGAGCCCGAGAGTCTG,+,0.00)	AP2M1	chr3	184176414	184176942	+	0	NA	intron (NM_001025205, intron 1 of 10)	intron (NM_001025205, intron 1 of 10)	1832	NM_001025205	1173	Hs.518460	NM_004068	ENSG00000161203	AP50|CLAPM1|mu2	adaptor related protein complex 2 subunit mu 1	protein-coding	0.018939	0.568998
SMAD1:HPAEC	333(CAGACAGAGTGGCTCC,-,0.00)	C17orf67	chr17	56754658	56755129	+	0	NA	Intergenic	Intergenic	79002	NM_001085430	339210	Hs.658949	NM_001085430	ENSG00000214226	-	chromosome 17 open reading frame 67	protein-coding	0.008493	0.514831
SMAD1:HPAEC	216(CAGACTGGCAGGCTCC,-,0.00)	CCDC81	chr11	86473960	86474599	+	0	NA	intron (NM_001014811, intron 6 of 13)	intron (NM_001014811, intron 6 of 13)	99543	NM_021827	60494	Hs.144913	NM_021827	ENSG00000149201	-	coiled-coil domain containing 81	protein-coding	0.010955	0.540625
SMAD1:HPAEC	206(GGAGCCGGACAGTCTG,+,0.00)	CCN6	chr6	112043673	112044045	+	0	NA	Intergenic	Intergenic	-10216	NR_125354	8838	Hs.558428	NM_003880	ENSG00000112761	LIBC|PPAC|PPD|WISP-3|WISP3	cellular communication network factor 6	protein-coding	0.037634	0.509383
SMAD1:HPAEC	345(GGAGCCATCAAGTCTG,+,0.00)	COX4I1	chr16	85799464	85799847	+	0	NA	promoter-TSS (NM_001861)	promoter-TSS (NM_001861)	88	NM_001861	1327	Hs.433419	NM_001861	ENSG00000131143	COX IV-1|COX4|COX4-1|COXIV|COXIV-1	cytochrome c oxidase subunit 4I1	protein-coding	0.138381	0.726562
SMAD1:HPAEC	256(CAGACAGCCTGGCTCC,-,0.00)	CYP46A1	chr14	99736981	99737430	+	0	NA	Intergenic	Intergenic	52787	NM_006668	10858	Hs.25121	NM_006668	ENSG00000036530	CP46|CYP46	cytochrome P450 family 46 subfamily A member 1	protein-coding	0.020045	0.568889
SMAD1:HPAEC	176(GGAGCCATTCTGTCTG,+,0.00)	FOXK1	chr7	4694961	4695321	+	0	NA	intron (NM_001037165, intron 1 of 8)	intron (NM_001037165, intron 1 of 8)	12842	NM_001037165	221937	Hs.487393	NM_001037165	ENSG00000164916	FOXK1L	forkhead box K1	protein-coding	0.016667	0.459834
SMAD1:HPAEC	523(GGAGCCAGACTGTCTG,+,0.00)	FREM3	chr4	143767957	143768671	+	0	NA	Intergenic	L2|LINE|L2	-67639	NM_001168235	166752	Hs.252714	NM_001168235	ENSG00000183090	-	FRAS1 related extracellular matrix 3	protein-coding	0.008403	0.367832
SMAD1:HPAEC	20(GGAGCCCTACGGTCTG,+,0.00)	GADD45B	chr19	2507166	2507447	+	0	NA	Intergenic	MIRc|SINE|MIR	31181	NM_015675	4616	Hs.110571	NM_015675	ENSG00000099860	GADD45BETA|MYD118	growth arrest and DNA damage inducible beta	protein-coding	0.035587	0.492908
SMAD1:HPAEC	164(CAGACTTCTTGGCTCC,-,0.00)	GJD3	chr17	40372663	40372989	+	0	NA	Intergenic	LTR7C|LTR|ERV1	-8133	NM_152219	125111	Hs.444663	NM_152219	ENSG00000183153	CX31.9|Cx30.2|GJA11|GJC1	gap junction protein delta 3	protein-coding	0.009202	0.449541
SMAD1:HPAEC	309(GGAGCCTGCATGTCTG,+,0.00)	HRH1	chr3	11091080	11091449	+	0	NA	Intergenic	Intergenic	-45829	NM_001098213	3269	Hs.1570	NM_000861	ENSG00000196639	H1-R|H1R|HH1R|hisH1	histamine receptor H1	protein-coding	0.03252	0.562162
SMAD1:HPAEC	209(CAGACTGGTAGGCTCC,-,0.00)	ID1	chr20	31594921	31595331	+	0	NA	Intergenic	Intergenic	-10157	NM_181353	3397	Hs.504609	NM_002165	ENSG00000125968	ID|bHLHb24	inhibitor of DNA binding 1, HLH protein	protein-coding	0.007317	0.571776
SMAD1:HPAEC	148(CAGACTCGCTGGCTCC,-,0.00)	IL1RL1	chr2	102335691	102336168	+	0	NA	intron (NM_001282408, intron 1 of 6)	intron (NM_001282408, intron 1 of 6)	-1321	NR_104167	9173	Hs.66	NM_003856	ENSG00000115602	DER4|FIT-1|IL33R|ST2|ST2L|ST2V|T1	interleukin 1 receptor like 1	protein-coding	0.023061	0.441423
SMAD1:HPAEC	551(GGAGCCGAGGTGTCTG,+,0.00)	LINC02026	chr3	194040511	194041226	+	0	NA	Intergenic	Intergenic	-37209	NR_033944	647323	Hs.652830	NR_033944	ENSG00000214146	-	long intergenic non-protein coding RNA 2026	ncRNA	0.018182	0.532123
SMAD1:HPAEC	144(GGAGCCAGACTGTCTG,+,0.00)	LOC388813	chr21	14686804	14687057	+	0	NA	Intergenic	MIR|SINE|MIR	-43823	NM_001256579	388813	Hs.334177	NM_001256579		-	uncharacterized protein ENSP00000383407-like	protein-coding	0.011858	0.476378
SMAD1:HPAEC	196(GGAGCCATGCTGTCTG,+,0.00)	MIATNB	chr22	26714017	26714481	+	0	NA	intron (NR_110543, intron 1 of 5)	MIR|SINE|MIR	41406	NR_110543	102724827	Hs.642767	NR_110543		-	MIAT neighbor	ncRNA	0.021552	0.507527
SMAD1:HPAEC	263(GGAGCCAGCTGGTCTG,+,0.00)	MIR3973	chr11	36057597	36058045	+	0	NA	intron (NM_174902, intron 2 of 5)	intron (NM_174902, intron 2 of 5)	47723	NR_039769	100616311		NR_039769	ENSG00000263389	-	microRNA 3973	ncRNA	0.013393	0.47216
SMAD1:HPAEC	475(GGAGCCGGGCGGTCTG,+,0.00)	MIR4743	chr18	48781074	48781844	+	0	NA	intron (NM_001142397, intron 10 of 12)	intron (NM_001142397, intron 10 of 12)	110859	NR_039897	100616366		NR_039897	ENSG00000266276	-	microRNA 4743	ncRNA	0.032468	0.581064
SMAD1:HPAEC	234(CAGACTGGCTGGCTCC,-,0.00)	MIR4787	chr3	50671327	50671751	+	0	NA	Intergenic	Intergenic	-3541	NR_039950	100616138		NR_039950	ENSG00000272543	mir-4787	microRNA 4787	ncRNA	0.009434	0.430588
SMAD1:HPAEC	181(GGAGCCAGGAAGTCTG,+,0.00)	MMRN2	chr10	86868333	86868827	+	0	NA	intron (NM_004329, intron 2 of 12)	intron (NM_004329, intron 2 of 12)	89088	NM_024756	79812	Hs.524479	NM_024756	ENSG00000173269	EMILIN-3|EMILIN3|ENDOGLYX-1	multimerin 2	protein-coding	0.01417	0.460606
SMAD1:HPAEC	190(CAGACTTTCTGGCTCC,-,0.00)	NAA11	chr4	79210246	79210620	+	0	NA	intron (NR_038342, intron 4 of 5)	LTR7C|LTR|ERV1	115584	NM_032693	84779	Hs.676048	NM_032693	ENSG00000156269	ARD1B|ARD2|hARD2	N(alpha)-acetyltransferase 11, NatA catalytic subunit	protein-coding	0.016043	0.450667
SMAD1:HPAEC	141(GGAGCCAGCGAGTCTG,+,0.00)	NDFIP2-AS1	chr13	79481076	79481517	+	0	NA	promoter-TSS (NR_046685)	promoter-TSS (NR_046685)	-65	NR_046685	100874208	Hs.602801	NR_046685	ENSG00000232132	-	NDFIP2 antisense RNA 1	ncRNA	0.126984	0.699095
SMAD1:HPAEC	136(GGAGCCAAGAAGTCTG,+,0.00)	NDUFC2	chr11	78080773	78081111	+	0	NA	promoter-TSS (NM_004549)	promoter-TSS (NM_004549)	-723	NM_001204054	4718	Hs.407860	NM_004549	ENSG00000151366	B14.5b|CI-B14.5b|HLC-1|NADHDH2	NADH:ubiquinone oxidoreductase subunit C2	protein-coding	0.008876	0.457227
SMAD1:HPAEC	185(GGAGCCAAGAAGTCTG,+,0.00)	NSUN6	chr10	18582838	18583173	+	0	NA	intron (NM_182543, intron 8 of 10)	LTR7C|LTR|ERV1	68632	NM_182543	221078	Hs.396175	NM_182543	ENSG00000241058	4933414E04Rik|ARL5B-AS1|NOPD1	NOP2/Sun RNA methyltransferase 6	protein-coding	0.008955	0.428571
SMAD1:HPAEC	175(CAGACAGTCTGGCTCC,-,0.00)	OR10J5	chr1	159492908	159493292	+	0	NA	Intergenic	MIR|SINE|MIR	42907	NM_001004469	127385	Hs.553587	NM_001004469	ENSG00000184155	OR1-28	olfactory receptor family 10 subfamily J member 5	protein-coding	0.013021	0.415584
SMAD1:HPAEC	217(GGAGCCACAGTGTCTG,+,0.00)	PDE3A	chr12	20492160	20492561	+	0	NA	intron (NM_000921, intron 1 of 15)	MIR|SINE|MIR	-79504	NM_001244683	5139	Hs.386791	NM_000921	ENSG00000172572	CGI-PDE|CGI-PDE A|CGI-PDE-A|HTNB	phosphodiesterase 3A	protein-coding	0.007481	0.472637
SMAD1:HPAEC	181(GGAGCCTCAGAGTCTG,+,0.00)	PLPP3	chr1	56456530	56457037	+	0	NA	Intergenic	Intergenic	122801	NM_003713	8613	Hs.405156	NM_003713	ENSG00000162407	Dri42|LPP3|PAP2B|PPAP2B|VCIP	phospholipid phosphatase 3	protein-coding	0.019724	0.476378
SMAD1:HPAEC	255(GGAGCCCGGCCGTCTG,+,0.00)	PSMA1	chr11	14519907	14520518	+	0	NA	intron (NM_148976, intron 2 of 10)	CpG	233	NM_002786	5682	Hs.102798	NM_002786	ENSG00000129084	HC2|HEL-S-275|NU|PROS30	proteasome subunit alpha 1	protein-coding	0.072013	0.601307
SMAD1:HPAEC	174(CAGACTCCCTGGCTCC,-,0.00),189(CAGACTCCCTGGCTCC,-,0.00),204(CAGACTCCCTGGCTCC,-,0.00)	RAVER2	chr1	64836621	64837136	+	0	NA	intron (NM_002227, intron 22 of 24)	L2c|LINE|L2	91783	NM_018211	55225	Hs.591443	NM_018211	ENSG00000162437	-	ribonucleoprotein, PTB binding 2	protein-coding	0.013592	0.49031
SMAD1:HPAEC	342(CAGACTGTCTGGCTCC,-,0.00)	SYTL3	chr6	158654428	158654961	+	0	NA	intron (NM_001009991, intron 2 of 16)	MIR|SINE|MIR	4680	NM_001242394	94120	Hs.436977	NM_001009991	ENSG00000164674	SLP3	synaptotagmin like 3	protein-coding	0.013133	0.520599
SMAD1:HPAEC	169(GGAGCCAGACCGTCTG,+,0.00)	TMEM131L	chr4	153493510	153494046	+	0	NA	intron (NM_015196, intron 3 of 34)	MIR|SINE|MIR	27432	NM_001131007	23240	Hs.732450	NM_015196	ENSG00000121210	KIAA0922	transmembrane 131 like	protein-coding	0.018657	0.465549
SMAD1:HPAEC	140(GGAGCCAAGAAGTCTG,+,0.00)	ZNF114	chr19	48269650	48269999	+	0	NA	promoter-TSS (NM_153608)	promoter-TSS (NM_153608)	-275	NM_153608	163071	Hs.511883	NM_153608	ENSG00000178150	-	zinc finger protein 114	protein-coding	0.014327	0.531429
SMAD1:HPAEC	211(GGAGCCAGAAAGTCTG,+,0.00)	ZNF311	chr6	28980770	28981185	+	0	NA	Intergenic	LTR7C|LTR|ERV1	24283	NM_001010877	282890	Hs.148218	NM_001010877	ENSG00000197935	zf31	zinc finger protein 311	protein-coding	0.021687	0.512019
SMAD1:HPAEC	144(GGAGCCTTAGAGTCTG,+,0.00)	MIR6888	chr2	159140421	159140693	+	0	NA	intron (NM_001145909, intron 5 of 26)	intron (NM_001145909, intron 5 of 26)	-46278	NR_106948	102465535		NR_106948	ENSG00000275141	hsa-mir-6888	microRNA 6888	ncRNA	0.003676	0.399267
SMAD1:HPAEC	219(CAGACAGGAAGGCTCC,-,0.00)	OR6M1	chr11	123841215	123841612	+	0	NA	Intergenic	Intergenic	-35064	NM_001005325	390261	Hs.557924	NM_001005325	ENSG00000196099	OR11-271	olfactory receptor family 6 subfamily M member 1	protein-coding	0.005038	0.482412
SMAD1:lymphoblast	28(GGAGCCAAGAAGTCTG,+,0.00)	ACTR3C	chr7	150312862	150313048	+	260	NA	intron (NM_001164458, intron 1 of 7)	LTR7C|LTR|ERV1	-9975	NM_001164459	653857	Hs.664579	NM_001164458	ENSG00000106526	ARP11	actin related protein 3C	protein-coding	0.005376	0.470588
SMAD1:lymphoblast	167(CAGACTTTCTGGCTCC,-,0.00)	ADGRB3	chr6	67881171	67881399	+	213	NA	Intergenic	LTR7C|LTR|ERV1	-754455	NM_001704	577	Hs.13261	NM_001704	ENSG00000135298	BAI3	adhesion G protein-coupled receptor B3	protein-coding	0.017544	0.449782
SMAD1:lymphoblast	46(GGAGCCAAGAAGTCTG,+,0.00)	AGPAT4	chr6	161407637	161407980	+	284	NA	intron (NM_013987, intron 8 of 10)	LTR7C|LTR|ERV1	-133733	NM_020133	56895	Hs.353175	NM_020133	ENSG00000026652	1-AGPAT4|LPAAT-delta|dJ473J16.2	1-acylglycerol-3-phosphate O-acyltransferase 4	protein-coding	0.008746	0.47093
SMAD1:lymphoblast	95(CAGACGCGCAGGCTCC,-,0.00)	ALOX12B	chr17	8082402	8082540	+	137	NA	intron (NM_001139, intron 2 of 14)	LTR14|LTR|ERVK	5232	NM_001139	242	Hs.136574	NM_001139	ENSG00000179477	12R-LOX|ARCI2	arachidonate 12-lipoxygenase, 12R type	protein-coding	0.021739	0.482014
SMAD1:lymphoblast	81(GGAGCCGGACAGTCTG,+,0.00)	CCN6	chr6	112043798	112043972	+	237	NA	Intergenic	Intergenic	-10190	NM_003880	8838	Hs.558428	NM_003880	ENSG00000112761	LIBC|PPAC|PPD|WISP-3|WISP3	cellular communication network factor 6	protein-coding	0.034483	0.542857
SMAD1:lymphoblast	107(GGAGCCAGGATGTCTG,+,0.00)	CLEC4GP1	chr19	7792381	7792547	+	153	NA	Intergenic	LTR14C|LTR|ERVK	4980	NR_002931	440508	Hs.568222	NR_002931		-	C-type lectin domain family 4 member G pseudogene 1	pseudo	0.006024	0.42515
SMAD1:lymphoblast	31(GGAGCCTGAACGTCTG,+,0.00)	DDX47	chr12	12810594	12810745	+	115	NA	Intergenic	LTR14|LTR|ERVK	-2677	NM_016355	51202	Hs.719938	NM_016355	ENSG00000213782	E4-DBP|HQ0256|MSTP162|RRP3	DEAD-box helicase 47	protein-coding	0.019868	0.453947
SMAD1:lymphoblast	183(CAGACTTCTTGGCTCC,-,0.00)	DHRS4	chr14	23939773	23940009	+	122	NA	non-coding (NR_023924, exon 2 of 2)	non-coding (NR_023924, exon 2 of 2)	-13844	NM_001282990	10901	Hs.528385	NM_021004	ENSG00000157326	CR|NRDR|PHCR|PSCD|SCAD-SRL|SDR-SRL|SDR25C1|SDR25C2	dehydrogenase/reductase 4	protein-coding	0.004237	0.481013
SMAD1:lymphoblast	110(CAGACTCCTGGGCTCC,-,0.00)	FAM199X	chrX	104172943	104173096	+	176	NA	intron (NM_207318, intron 1 of 5)	AluJr4|SINE|Alu	6544	NM_207318	139231	Hs.496535	NM_207318	ENSG00000123575	CXorf39	family with sequence similarity 199, X-linked	protein-coding	0.006536	0.474026
SMAD1:lymphoblast	27(CAGACTTCTTGGCTCC,-,0.00)	GJD3	chr17	40372800	40372918	+	135	NA	Intergenic	LTR7C|LTR|ERV1	-8166	NM_152219	125111	Hs.444663	NM_152219	ENSG00000183153	CX31.9|Cx30.2|GJA11|GJC1	gap junction protein delta 3	protein-coding	0.016949	0.521008
SMAD1:lymphoblast	82(CAGACATGCAGGCTCC,-,0.00)	HDAC2	chr6	114011560	114011705	+	238	NA	Intergenic	LTR14|LTR|ERVK	-40437	NM_001527	3066	Hs.3352	NM_001527	ENSG00000196591	HD2|KDAC2|RPD3|YAF1	histone deacetylase 2	protein-coding	0.006897	0.465753
SMAD1:lymphoblast	142(GGAGCCCAGAAGTCTG,+,0.00)	INTS1	chr7	1508439	1508602	+	239	NA	Intergenic	MLT1C|LTR|ERVL-MaLR	-4138	NM_001080453	26173	Hs.532188	NM_001080453	ENSG00000164880	INT1|NET28	integrator complex subunit 1	protein-coding	0.01227	0.481707
SMAD1:lymphoblast	70(GGAGCCTGTACGTCTG,+,0.00)	MIR4670	chr9	92523668	92523865	+	253	NA	intron (NM_001197295, intron 1 of 9)	LTR14|LTR|ERVK	4292	NR_039817	100616351		NR_039817	ENSG00000264158	-	microRNA 4670	ncRNA	0.020305	0.439394
SMAD1:lymphoblast	334(GGAGCCGGGCGGTCTG,+,0.00)	MIR4743	chr18	48781215	48781750	+	481	NA	intron (NM_001142397, intron 10 of 12)	intron (NM_001142397, intron 10 of 12)	110882	NR_039897	100616366		NR_039897	ENSG00000266276	-	microRNA 4743	ncRNA	0.039252	0.615672
SMAD1:lymphoblast	213(GGAGCCTTGTGGTCTG,+,0.00)	MIR638	chr19	10749067	10749312	+	362	NA	intron (NM_001005360, intron 1 of 20)	intron (NM_001005360, intron 1 of 20)	30785	NR_030368	693223		NR_030368	ENSG00000207972	MIRN638|hsa-mir-638	microRNA 638	ncRNA	0.020408	0.605691
SMAD1:lymphoblast	81(CAGACTTTCTGGCTCC,-,0.00)	NAA11	chr4	79210355	79210465	+	127	NA	intron (NR_038342, intron 4 of 5)	LTR7C|LTR|ERV1	115607	NM_032693	84779	Hs.676048	NM_032693	ENSG00000156269	ARD1B|ARD2|hARD2	N(alpha)-acetyltransferase 11, NatA catalytic subunit	protein-coding	0	0.477477
SMAD1:lymphoblast	52(GGAGCCAAGAAGTCTG,+,0.00)	NSUN6	chr10	18582971	18583096	+	136	NA	intron (NM_182543, intron 8 of 10)	LTR7C|LTR|ERV1	68604	NM_182543	221078	Hs.396175	NM_182543	ENSG00000241058	4933414E04Rik|ARL5B-AS1|NOPD1	NOP2/Sun RNA methyltransferase 6	protein-coding	0	0.492063
SMAD1:lymphoblast	79(GGAGCCTGCATGTCTG,+,0.00)	RPS6KC1	chr1	213045369	213045549	+	282	NA	Intergenic	LTR14|LTR|ERVK	-5774	NM_001287221	26750	Hs.591416	NM_012424	ENSG00000136643	RPK118|RSKL1|S6K-delta-1|S6PKh1|humS6PKh1	ribosomal protein S6 kinase C1	protein-coding	0.022222	0.447514
SMAD1:lymphoblast	79(GGAGCCTGCATGTCTG,+,0.00)	RPS6KC1	chr1	213045862	213046089	+	224	NA	Intergenic	LTR14|LTR|ERVK	-5258	NM_001287221	26750	Hs.591416	NM_012424	ENSG00000136643	RPK118|RSKL1|S6K-delta-1|S6PKh1|humS6PKh1	ribosomal protein S6 kinase C1	protein-coding	0.008811	0.438596
SMAD1:lymphoblast	206(GGAGCCTGCATGTCTG,+,0.00)	SRSF4	chr1	29156878	29157274	+	809	NA	intron (NM_005626, intron 3 of 5)	LTR14|LTR|ERVK	25049	NM_005626	6429	Hs.469970	NM_005626	ENSG00000116350	SFRS4|SRP75	serine and arginine rich splicing factor 4	protein-coding	0.015152	0.448363
SMAD1:lymphoblast	50(GGAGCCAAGAAGTCTG,+,0.00)	ZNF114	chr19	48269740	48269870	+	154	NA	promoter-TSS (NM_153608)	promoter-TSS (NM_153608)	-294	NM_153608	163071	Hs.511883	NM_153608	ENSG00000178150	-	zinc finger protein 114	protein-coding	0.015385	0.496183
SMAD1:lymphoblast	198(GGAGCCAGAAAGTCTG,+,0.00)	ZNF311	chr6	28980783	28981115	+	460	NA	Intergenic	LTR7C|LTR|ERV1	24311	NM_001010877	282890	Hs.148218	NM_001010877	ENSG00000197935	zf31	zinc finger protein 311	protein-coding	0.024096	0.513514
SMAD1:promonocyte	50(CAGACTTTCAGGCTCC,-,0.00)	CBR4	chr4	169016172	169016343	+	142	NA	Intergenic	MLT1B|LTR|ERVL-MaLR	-5940	NM_032783	84869	Hs.659311	NM_032783	ENSG00000145439	SDR45C1	carbonyl reductase 4	protein-coding	0.017544	0.44186
SMAD1:promonocyte	54(GGAGCCAGAAAGTCTG,+,0.00)	LOC100506422	chr9	25994653	25994913	+	277	NA	Intergenic	LTR7C|LTR|ERV1	-71892	NM_001004352	100506422	Hs.533221	NM_001004352		-	putative deoxyuridine 5'-triphosphate nucleotidohydrolase-like protein FLJ16323	protein-coding	0.019231	0.478927
SMAD1:promonocyte	295(GGAGCCCTGAGGTCTG,+,0.00)	LOC101928273	chr2	137706972	137707564	+	1860	NA	Intergenic	LTR2752|LTR|ERV1	220664	NR_120402	101928273	Hs.560928	NR_120402		-	uncharacterized LOC101928273	ncRNA	0.015203	0.580101
SMAD1:promonocyte	58(GGAGCCAGACTGTCTG,+,0.00)	LOC388813	chr21	14686890	14687017	+	156	NA	Intergenic	MIR|SINE|MIR	-43846	NM_001256579	388813	Hs.334177	NM_001256579		-	uncharacterized protein ENSP00000383407-like	protein-coding	0.023622	0.53125
SMAD1:promonocyte	93(CAGACTGGCTGGCTCC,-,0.00)	MIR4787	chr3	50671468	50671619	+	174	NA	Intergenic	Intergenic	-3537	NR_039950	100616138		NR_039950	ENSG00000272543	mir-4787	microRNA 4787	ncRNA	0.006623	0.467105
SMAD1:promonocyte	11(GGAGCCTTAGAGTCTG,+,0.00)	MIR6888	chr2	159140554	159140714	+	150	NA	intron (NM_001145909, intron 5 of 26)	intron (NM_001145909, intron 5 of 26)	-46201	NR_106948	102465535		NR_106948	ENSG00000275141	hsa-mir-6888	microRNA 6888	ncRNA	0.00625	0.391304
SMAD1:promonocyte	278(CAGACTTTCTGGCTCC,-,0.00)	NAA11	chr4	79210158	79210472	+	430	NA	intron (NR_038342, intron 4 of 5)	LTR7C|LTR|ERV1	115702	NM_032693	84779	Hs.676048	NM_032693	ENSG00000156269	ARD1B|ARD2|hARD2	N(alpha)-acetyltransferase 11, NatA catalytic subunit	protein-coding	0.015924	0.488889
SMAD1:promonocyte	56(GGAGCCAAGAAGTCTG,+,0.00)	NSUN6	chr10	18582967	18583103	+	179	NA	intron (NM_182543, intron 8 of 10)	LTR7C|LTR|ERV1	68602	NM_182543	221078	Hs.396175	NM_182543	ENSG00000241058	4933414E04Rik|ARL5B-AS1|NOPD1	NOP2/Sun RNA methyltransferase 6	protein-coding	0	0.474453
SMAD1:promonocyte	106(CAGACTTGCTGGCTCC,-,0.00)	P2RY2	chr11	73186419	73186547	+	122	NA	Intergenic	MIRb|SINE|MIR	-31815	NM_176072	5029	Hs.339	NM_002564	ENSG00000175591	HP2U|P2RU1|P2U|P2U1|P2UR|P2Y2|P2Y2R	purinergic receptor P2Y2	protein-coding	0.007812	0.472868
SMAD1:promonocyte	61(GGAGCCACAGTGTCTG,+,0.00)	PDE3A	chr12	20492316	20492539	+	160	NA	intron (NM_000921, intron 1 of 15)	LTR33|LTR|ERVL	-79437	NM_001244683	5139	Hs.386791	NM_000921	ENSG00000172572	CGI-PDE|CGI-PDE A|CGI-PDE-A|HTNB	phosphodiesterase 3A	protein-coding	0.004484	0.482143
SMAD1:promonocyte	29(GGAGCCCGGCAGTCTG,+,0.00)	PRSS2	chr7	142783087	142783285	+	368	NA	Intergenic	Intergenic	12209	NM_002770	5645	Hs.449281	NM_002770	ENSG00000275896	TRY2|TRY8|TRYP2	serine protease 2	protein-coding	0.040404	0.552764
SMAD1:promonocyte	219(GGAGCCGATTTGTCTG,+,0.00)	PRSS57	chr19	699340	699586	+	637	NA	Intergenic	Intergenic	-4002	NM_214710	400668	Hs.245146	NM_214710	ENSG00000185198	NSP4|PRSSL1|UNQ782	serine protease 57	protein-coding	0.028455	0.607287
SMAD1:promonocyte	51(GGAGCCCAGCAGTCTG,+,0.00)	SSR1	chr6	7267562	7267764	+	225	NA	Intergenic	MER5A|DNA|hAT-Charlie	45651	NR_120448	6745	Hs.114033	NM_003144	ENSG00000124783	TRAPA	signal sequence receptor subunit 1	protein-coding	0.019802	0.581281
SMAD1: CD34+ d5	105(GGAGCCTGCATGTCTG,+,0.00)	SRSF4	chr1	29156979	29157187	+	211	NA	intron (NM_005626, intron 3 of 5)	LTR14|LTR|ERVK	25042	NM_005626	6429	Hs.469970	NM_005626	ENSG00000116350	SFRS4|SRP75	serine and arginine rich splicing factor 4	protein-coding	0.014423	0.449761
SMAD1: CD34+ d0	215(GGAGCCGGGCGGTCTG,+,0.00)	-	chr18	48781334	48781570	+	220	NA	intron (NM_001142397, intron 10 of 12)	intron (NM_001142397, intron 10 of 12)	110852	NR_039897	100616366		NR_039897	ENSG00000266276	MIR4743		microRNA 4743	ncRNA	0.04661	0.624473
SMAD1: CD34+ d0	182(CAGACTTTCTGGCTCC,-,0.00)	ARD1B|ARD2|hARD2	chr4	79210254	79210472	+	135	NA	intron (NR_038342, intron 4 of 5)	LTR7C|LTR|ERV1	115654	NM_032693	84779	Hs.676048	NM_032693	ENSG00000156269	NAA11		N(alpha)-acetyltransferase 11, NatA catalytic subunit	protein-coding	0.013761	0.493151
SMAD1: CD34+ d0	115(CAGACTTCTTGGCTCC,-,0.00)	AIG-1|dJ95L4.1	chr6	143065075	143065210	+	126	NA	intron (NM_001286587, intron 2 of 6)	LTR7C|LTR|ERV1	4300	NM_001286588	51390	Hs.567501	NM_016108	ENSG00000146416	AIG1		androgen induced 1	protein-coding	0.014815	0.448529
SMAD1: CD34+ d0	30(GGAGCCAAGAAGTCTG,+,0.00)	B14.5b|CI-B14.5b|HLC-1|NADHDH2	chr11	78080879	78081006	+	82	NA	promoter-TSS (NM_004549)	promoter-TSS (NM_004549)	-723	NM_001204054	4718	Hs.407860	NM_004549	ENSG00000151366	NDUFC2		NADH:ubiquinone oxidoreductase subunit C2	protein-coding	0.015748	0.484375
